# Supplementary material for: 4-Bromo-2-{[(pyridin-3-ylmeth­yl)imino]­meth­yl}phenol
Source: Acta Crystallogr Sect E Struct Rep Online. 2011 Jan 29;67(Pt 2):o518. doi: 10.1107/S1600536811003011 (PMC3051591; doi:10.1107/S1600536811003011)
Supplement: Supplementary file 2 [file e-67-0o518-Isup2.hkl]

# 
# h,k,l, Fc-squared, Fo-squared, sigma(Fo-squared) and status flag 
# 
data_I
_shelx_title ' C13H11BrN2O' 
_shelx_refln_list_code          4 
_shelx_F_calc_maximum      202.56 
_exptl_crystal_F_000       584.00 
_reflns_d_resolution_high  0.7491 
 
loop_ 
 _symmetry_equiv_pos_as_xyz 
 'x, y, z' 
 '-x, y+1/2, -z+1/2' 
 '-x, -y, -z' 
 'x, -y-1/2, z-1/2' 
 
_cell_length_a    14.0947 
_cell_length_b     6.0994 
_cell_length_c    14.0373 
_cell_angle_alpha  90.000 
_cell_angle_beta  103.704 
_cell_angle_gamma  90.000 
 
_shelx_F_squared_multiplier     1.000 
 
loop_ 
 _refln_index_h 
 _refln_index_k 
 _refln_index_l 
 _refln_F_squared_calc 
 _refln_F_squared_meas 
 _refln_F_squared_sigma 
 _refln_observed_status 
   2   0   0     2307.96     2257.86     23.71 o 
   3   0   0      158.65      174.02     10.87 o 
   4   0   0     4188.11     4190.57     45.05 o 
   5   0   0     4181.95     4104.83     48.50 o 
   6   0   0     5024.86     4931.75     58.40 o 
   7   0   0     2938.21     3002.10     47.13 o 
   8   0   0     4212.91     4220.00     60.64 o 
   9   0   0     3193.62     3047.94     53.72 o 
  10   0   0     1835.59     1747.13     42.74 o 
  11   0   0     1180.61     1217.30     44.29 o 
  12   0   0       64.04       74.23     14.75 o 
  13   0   0     3920.95     4030.93     77.06 o 
  14   0   0        2.09       26.80     12.77 o 
  15   0   0     1381.93     1388.55     81.68 o 
  16   0   0       76.57       63.63     34.89 o 
  17   0   0      190.67      274.06     55.68 o 
   1   1   0     2640.91     2768.65     25.92 o 
   2   1   0     1122.02     1147.36     14.29 o 
   3   1   0    12054.14    11752.80     70.30 o 
   4   1   0     2624.42     2631.21     27.82 o 
   5   1   0     8798.89     8759.30     56.82 o 
   6   1   0     1361.95     1294.60     20.10 o 
   7   1   0     5721.01     5702.55     48.78 o 
   8   1   0     3147.77     3194.69     37.26 o 
   9   1   0     1163.50     1130.05     23.50 o 
  10   1   0      893.85      864.98     22.08 o 
  11   1   0      696.77      742.02     21.86 o 
  12   1   0     1936.28     1960.34     36.13 o 
  13   1   0      474.27      442.57     20.14 o 
  14   1   0      507.20      534.96     27.77 o 
  15   1   0      379.78      365.34     25.23 o 
  16   1   0     1048.07     1137.71     49.53 o 
  17   1   0        1.68       -1.87     20.17 o 
  18   1   0      451.27      495.49     72.83 o 
   1   2   0      767.40      791.05     23.86 o 
   2   2   0     5899.42     5866.81     51.73 o 
   3   2   0      900.56      961.42     18.94 o 
   4   2   0     4102.93     4012.78     64.62 o 
   5   2   0     6356.69     6828.03     56.97 o 
   6   2   0     3203.87     3190.54     38.53 o 
   7   2   0      423.54      384.03     14.48 o 
   8   2   0     3077.17     3113.65     42.00 o 
   9   2   0     1164.25     1193.78     27.25 o 
  10   2   0     1491.48     1493.76     38.41 o 
  11   2   0     1787.59     1749.01     36.53 o 
  12   2   0       64.11       59.12     12.64 o 
  13   2   0      804.64      838.52     40.19 o 
  14   2   0      151.80      161.60     23.86 o 
  15   2   0      513.86      585.12     37.97 o 
  16   2   0       26.97       30.62     18.11 o 
  17   2   0       82.38       77.59     23.44 o 
   1   3   0     4717.83     4757.24     77.00 o 
   2   3   0      333.76      327.82     17.11 o 
   3   3   0      931.06      876.27     21.83 o 
   4   3   0       18.16       30.16      6.36 o 
   5   3   0     1593.62     1528.69     27.35 o 
   6   3   0      183.12      166.25     10.99 o 
   7   3   0     1441.66     1556.43     29.60 o 
   8   3   0      473.79      455.74     17.59 o 
   9   3   0      292.99      289.38     17.19 o 
  10   3   0       21.07       13.56     12.12 o 
  11   3   0       10.59       23.84     13.13 o 
  12   3   0      933.85      933.08     50.59 o 
  13   3   0      401.99      371.36     30.01 o 
  14   3   0      433.15      442.26     34.70 o 
  15   3   0       20.86        2.77     15.33 o 
  16   3   0       78.37       33.05     44.20 o 
   0   4   0      805.55      786.35     49.42 o 
   1   4   0        0.09        7.71      9.53 o 
   2   4   0      252.09      199.86     16.89 o 
   3   4   0        0.39       14.60      8.07 o 
   4   4   0      891.33      938.52     37.27 o 
   5   4   0       26.39       11.34      7.08 o 
   6   4   0      206.01      217.15     14.82 o 
   7   4   0      109.43       82.42     14.06 o 
   8   4   0      161.80      134.69     17.59 o 
   9   4   0       36.87       20.93     15.41 o 
  10   4   0      146.90      150.61     28.98 o 
  11   4   0       39.85       45.47     20.54 o 
  12   4   0       64.44       72.98     35.53 o 
  13   4   0       45.67       59.23     24.83 o 
  14   4   0       77.80       79.74     27.90 o 
  15   4   0       54.89       68.19     28.48 o 
   1   5   0        1.96        1.80      9.42 o 
   2   5   0       99.22       96.35     15.11 o 
   3   5   0      317.55      337.82     19.49 o 
   4   5   0        2.58       -0.25      7.27 o 
   5   5   0      420.25      373.00     45.46 o 
   6   5   0      319.64      295.98     23.07 o 
   7   5   0      264.44      252.18     31.12 o 
   8   5   0        1.06       -7.79     14.21 o 
   9   5   0      175.40      185.06     30.71 o 
  10   5   0        5.24       18.57     18.39 o 
  11   5   0       68.05       72.44     24.77 o 
  12   5   0        1.67      -16.07     18.49 o 
  13   5   0        1.80        9.80     22.00 o 
  14   5   0       38.69       50.92     28.16 o 
   0   6   0       95.47       74.38     30.21 o 
   1   6   0      269.78      249.58     17.62 o 
   2   6   0       33.06       22.88     10.98 o 
   3   6   0       48.71       42.05     13.61 o 
   4   6   0        1.65       12.72     11.40 o 
   5   6   0       64.17       43.33     18.63 o 
   6   6   0        6.55       10.70     16.81 o 
   7   6   0      154.12      149.30     28.75 o 
   8   6   0        3.68       -7.94     17.85 o 
   9   6   0       19.14        2.59     17.58 o 
  10   6   0        0.04       -4.60      9.57 o 
  11   6   0       13.63       -3.25     13.82 o 
  12   6   0       42.97       24.04     27.63 o 
   1   7   0       30.04       41.85     16.24 o 
   2   7   0        0.60       -0.97     11.48 o 
   3   7   0       20.72       15.89     17.42 o 
   4   7   0       52.46       57.07     22.93 o 
   5   7   0        1.64        3.86     17.40 o 
   6   7   0       58.07       47.89     43.72 o 
   7   7   0       16.79       12.59     30.44 o 
   8   7   0        1.04        2.76     16.48 o 
   9   7   0       43.39        6.54     13.69 o 
   0   8   0      215.66      300.68     57.68 o 
   1   8   0        0.76        9.18     23.17 o 
   2   8   0       25.29        9.66     25.18 o 
   3   8   0        0.74       17.62     31.44 o 
 -18   1   1        2.69       34.07     40.14 o 
 -17   1   1       97.92       86.69     41.86 o 
 -16   1   1       28.20       41.92     17.54 o 
 -15   1   1      118.34      137.77     18.53 o 
 -14   1   1        4.05        3.79     10.15 o 
 -13   1   1       31.59       51.15     12.36 o 
 -12   1   1       36.19       28.13      8.51 o 
 -11   1   1      841.34      822.42     22.32 o 
 -10   1   1       26.03       24.54      6.38 o 
  -9   1   1      896.93      896.60     28.07 o 
  -8   1   1      242.81      222.17     10.51 o 
  -7   1   1     2155.39     2319.62     28.14 o 
  -6   1   1      389.93      488.99     12.76 o 
  -5   1   1        8.69       13.15      3.13 o 
  -4   1   1      470.19      467.19      9.89 o 
  -3   1   1      261.24      258.97     10.62 o 
  -2   1   1      140.00      157.52      6.69 o 
  -1   1   1     2067.50     2077.13     16.84 o 
   0   1   1     4981.69     4983.57     36.53 o 
   1   1   1      553.60      559.71     11.12 o 
   2   1   1      498.59      498.28     14.60 o 
   3   1   1      631.61      571.46     11.42 o 
   4   1   1     3397.73     3438.52     33.61 o 
   5   1   1     1031.50     1028.73     19.13 o 
   6   1   1      169.61      140.74      8.50 o 
   7   1   1        1.50        3.65      4.12 o 
   8   1   1      403.38      355.15     13.64 o 
   9   1   1      114.17      105.89      9.89 o 
  10   1   1      786.48      755.62     21.32 o 
  11   1   1      134.36      113.65     11.65 o 
  12   1   1       37.36       31.04      8.75 o 
  13   1   1       85.62       81.46     12.08 o 
  14   1   1        3.82        3.36     10.99 o 
  15   1   1       50.17       63.66     18.54 o 
  16   1   1        2.61       -3.74     15.23 o 
  17   1   1      279.56      319.24     46.79 o 
 -17   2   1        8.57        0.16     17.28 o 
 -16   2   1      305.86      337.59     31.91 o 
 -15   2   1       80.64       51.92     17.38 o 
 -14   2   1      320.61      323.02     27.72 o 
 -13   2   1      130.25      164.84     18.86 o 
 -12   2   1      143.68      156.94     17.27 o 
 -11   2   1      128.74      132.54     15.21 o 
 -10   2   1      502.54      471.03     18.75 o 
  -9   2   1       35.10       23.93      6.83 o 
  -8   2   1     1703.50     1708.11     29.87 o 
  -7   2   1      174.57      153.13     12.19 o 
  -6   2   1      356.47      296.40     11.63 o 
  -5   2   1      491.26      416.76     22.58 o 
  -4   2   1     2108.70     2210.49     31.86 o 
  -3   2   1     2174.72     2178.56     29.26 o 
  -2   2   1     2473.62     2539.02     52.10 o 
  -1   2   1     6058.26     6310.27     93.39 o 
   0   2   1     5495.52     5901.93     59.16 o 
   1   2   1     1128.11     1082.17     23.06 o 
   2   2   1      134.98      146.18     12.81 o 
   3   2   1      594.96      544.95     13.93 o 
   4   2   1      556.57      622.19     14.70 o 
   5   2   1     6875.51     7171.62     59.44 o 
   6   2   1      322.41      338.71     13.12 o 
   7   2   1      690.01      675.02     18.80 o 
   8   2   1      769.91      788.76     21.68 o 
   9   2   1      477.93      435.01     17.80 o 
  10   2   1      944.71     1005.77     30.39 o 
  11   2   1      711.98      646.38     23.86 o 
  12   2   1      556.69      586.33     28.94 o 
  13   2   1      197.67      188.94     24.30 o 
  14   2   1      392.39      417.11     32.86 o 
  15   2   1       27.40       16.99     17.06 o 
  16   2   1       91.77       88.27     22.73 o 
  17   2   1        9.32       -0.02     19.73 o 
 -17   3   1      268.99      350.22     50.88 o 
 -16   3   1       66.42       48.53     41.58 o 
 -15   3   1      389.22      470.02     43.22 o 
 -14   3   1      100.95      115.35     22.77 o 
 -13   3   1      734.80      759.69     40.24 o 
 -12   3   1       11.25       -0.45     11.56 o 
 -11   3   1      812.48      895.33     32.23 o 
 -10   3   1      205.53      188.46     17.85 o 
  -9   3   1     1236.77     1246.36     34.40 o 
  -8   3   1      485.61      456.81     23.31 o 
  -7   3   1     1657.17     1754.52     43.10 o 
  -6   3   1     1285.44     1270.01     33.18 o 
  -5   3   1     1528.91     1553.68     31.23 o 
  -4   3   1     2556.89     2542.29     38.12 o 
  -3   3   1     1038.82     1037.14     37.05 o 
  -2   3   1     4605.89     4809.69     63.46 o 
  -1   3   1      456.27      423.86     22.44 o 
   0   3   1     2349.48     2420.44    108.88 o 
   1   3   1      288.06      273.15     14.92 o 
   2   3   1     2517.42     2454.94     37.30 o 
   3   3   1      223.42      236.11     13.34 o 
   4   3   1     1556.24     1573.71     33.77 o 
   5   3   1       50.11       42.72      7.19 o 
   6   3   1     1386.83     1302.48     28.17 o 
   7   3   1      422.30      442.82     18.26 o 
   8   3   1      777.53      792.15     22.82 o 
   9   3   1      881.63      865.28     30.16 o 
  10   3   1      640.08      679.70     27.83 o 
  11   3   1      328.98      393.88     41.44 o 
  12   3   1      286.33      338.89     29.82 o 
  13   3   1      205.75      229.28     28.75 o 
  14   3   1       98.90      100.14     22.35 o 
  15   3   1      222.89      212.66     36.88 o 
  16   3   1       63.87       18.45     25.40 o 
 -16   4   1      239.19      268.67     42.69 o 
 -15   4   1        0.71       17.65     14.58 o 
 -14   4   1      321.71      431.40     43.91 o 
 -13   4   1        0.10       -7.49     14.19 o 
 -12   4   1      587.72      610.89     47.17 o 
 -11   4   1       98.57       57.64     16.91 o 
 -10   4   1     1441.12     1528.85     52.87 o 
  -9   4   1      225.15      220.08     24.79 o 
  -8   4   1     1471.88     1566.51     42.61 o 
  -7   4   1       22.37       20.06      8.00 o 
  -6   4   1     1124.67     1103.85     29.03 o 
  -5   4   1     1642.88     1621.89     34.83 o 
  -4   4   1      444.02      457.71     21.84 o 
  -3   4   1     1001.93      974.25     27.36 o 
  -2   4   1     1574.50     1749.22     42.60 o 
  -1   4   1     1024.44      967.38     77.45 o 
   0   4   1      229.15      196.34     19.11 o 
   1   4   1     1637.81     1727.89     40.76 o 
   2   4   1      119.20      117.02     11.79 o 
   3   4   1     4802.81     5025.24     61.41 o 
   4   4   1      934.65      889.01     25.05 o 
   5   4   1     7647.55     8053.04    119.80 o 
   6   4   1      169.63      157.30     17.95 o 
   7   4   1      242.49      198.40     19.26 o 
   8   4   1       60.90       82.16     15.61 o 
   9   4   1      766.61      792.56     46.42 o 
  10   4   1      534.13      543.71     42.32 o 
  11   4   1      461.98      506.57     42.62 o 
  12   4   1      383.91      342.81     37.53 o 
  13   4   1      368.20      399.72     42.39 o 
  14   4   1      428.78      446.49     45.18 o 
  15   4   1       35.31       54.10     27.77 o 
 -14   5   1       39.01       31.63     25.30 o 
 -13   5   1      514.57      509.55     48.62 o 
 -12   5   1      115.08       81.31     26.99 o 
 -11   5   1      275.89      308.40     53.76 o 
 -10   5   1      149.84      146.03     30.03 o 
  -9   5   1      440.10      456.62     39.66 o 
  -8   5   1      449.63      509.43     40.47 o 
  -7   5   1     1596.64     1718.27     90.14 o 
  -6   5   1       22.78        8.71     12.64 o 
  -5   5   1       52.68       66.71     11.49 o 
  -4   5   1     1172.53     1197.25     33.84 o 
  -3   5   1     1046.69     1124.63     33.29 o 
  -2   5   1     2578.62     2769.56     49.48 o 
  -1   5   1      140.89      136.90     13.99 o 
   0   5   1     1367.04     1383.66     40.63 o 
   1   5   1       19.25       11.24      9.20 o 
   2   5   1      946.85      991.74     31.02 o 
   3   5   1       53.35       37.68     12.03 o 
   4   5   1      484.78      531.70     33.79 o 
   5   5   1       35.88       38.59     12.63 o 
   6   5   1     1778.16     1961.32     54.15 o 
   7   5   1       86.66       65.18     20.30 o 
   8   5   1      491.83      545.25     42.46 o 
   9   5   1      202.65      209.50     32.67 o 
  10   5   1      532.65      728.76     51.89 o 
  11   5   1      321.86      130.75    148.17 o 
  12   5   1       70.94       37.60     46.99 o 
  13   5   1      115.97      118.33     47.09 o 
  14   5   1       52.17       68.93     30.07 o 
 -12   6   1       48.92       13.08     23.69 o 
 -11   6   1        5.02      -11.99     11.99 o 
  -9   6   1      131.17       15.07     18.31 o 
  -8   6   1      434.02      560.80     61.95 o 
  -7   6   1      110.83      120.09     28.16 o 
  -6   6   1      217.56      315.25     46.99 o 
  -5   6   1      585.88      649.28     65.25 o 
  -4   6   1       78.77       91.35     17.22 o 
  -3   6   1      321.23      399.47     24.04 o 
  -2   6   1      213.46      248.08     18.57 o 
  -1   6   1      385.89      448.94     33.17 o 
   0   6   1      401.70      452.29     39.92 o 
   1   6   1      608.02      711.83     29.88 o 
   2   6   1       92.75       90.79     15.18 o 
   3   6   1      656.26      719.20     35.19 o 
   4   6   1        3.23        0.69     10.62 o 
   5   6   1      375.24      467.73     30.67 o 
   6   6   1       66.80       70.63     22.73 o 
   7   6   1      242.24      303.81     59.54 o 
   8   6   1      126.47      115.07     27.83 o 
   9   6   1      200.04       -6.60     19.09 o 
  10   6   1       64.04       -1.12     11.15 o 
  11   6   1      207.68       -0.98     14.19 o 
  12   6   1       18.50        5.68     13.83 o 
  -9   7   1       52.23        2.50     11.67 o 
  -8   7   1       50.76       -0.61     10.47 o 
  -7   7   1      249.69      428.81     60.26 o 
  -6   7   1       15.51       16.45     14.50 o 
  -5   7   1        9.21        5.40     24.94 o 
  -4   7   1      226.48      330.66     62.89 o 
  -3   7   1       45.18       44.10     40.35 o 
  -2   7   1      372.99      422.95     28.02 o 
  -1   7   1       92.09      110.32     17.84 o 
   0   7   1       34.96       54.23     15.80 o 
   1   7   1        3.82       -8.47     12.03 o 
   2   7   1      212.59      306.00     28.34 o 
   3   7   1        0.17        2.66     13.54 o 
   4   7   1      202.46      236.07     34.79 o 
   5   7   1        4.23        9.92     18.60 o 
   6   7   1      192.78       71.13     87.10 o 
   7   7   1        9.39       -1.95     16.11 o 
   8   7   1      166.62       54.46     71.85 o 
   9   7   1        0.91        1.61     19.46 o 
  -3   8   1       19.13       23.38     32.46 o 
  -2   8   1       24.33       36.02     31.68 o 
  -1   8   1       22.97       28.73     25.01 o 
   0   8   1       10.95        4.55     20.75 o 
   1   8   1       87.35      110.11     33.31 o 
   2   8   1        4.90       11.66     26.16 o 
 -18   0   2      260.45      326.65     54.82 o 
 -17   0   2      418.51      509.59     64.26 o 
 -16   0   2     1041.94     1125.76     83.40 o 
 -15   0   2     1981.35     1925.77    101.34 o 
 -14   0   2        6.33       30.11     16.48 o 
 -13   0   2       32.58       24.09     12.19 o 
 -12   0   2      848.23      819.65     32.08 o 
 -11   0   2     5762.07     5899.60    109.87 o 
 -10   0   2       70.52       60.79     15.21 o 
  -9   0   2     4997.23     4907.76     66.05 o 
  -8   0   2       28.50       29.75      7.25 o 
  -7   0   2     7363.37     7381.93     75.06 o 
  -6   0   2      639.39      566.67     16.98 o 
  -5   0   2     8863.82     8870.28     91.25 o 
  -3   0   2    15294.17    15177.02    195.96 o 
  -2   0   2     9007.80     9089.33    169.61 o 
  -1   0   2      758.07      780.69     15.60 o 
   0   0   2     3041.85     3122.45     38.43 o 
   1   0   2      792.39      749.11     26.24 o 
   2   0   2       69.33       77.20      8.95 o 
   3   0   2    17396.21    17012.84    126.16 o 
   4   0   2    16456.26    15899.69    124.73 o 
   5   0   2      183.87      176.02     12.16 o 
   6   0   2     6755.25     6775.18     77.25 o 
   7   0   2       19.99       23.06      7.98 o 
   8   0   2     8490.19     8671.26     99.28 o 
   9   0   2     1466.59     1494.01     40.29 o 
  10   0   2     7968.70     8133.87    104.63 o 
  11   0   2      790.34      716.39     32.94 o 
  12   0   2      567.70      599.77     32.29 o 
  13   0   2      501.84      517.69     32.35 o 
  14   0   2      570.35      609.57     36.23 o 
  15   0   2      260.37      263.90     29.79 o 
  16   0   2      922.88     1078.77     85.87 o 
 -18   1   2      273.91      289.88     63.63 o 
 -17   1   2       66.81       57.93     27.64 o 
 -16   1   2      277.55      307.12     29.16 o 
 -15   1   2      497.92      535.61     46.22 o 
 -14   1   2      646.94      670.56     40.70 o 
 -13   1   2      209.39      207.66     19.06 o 
 -12   1   2     5036.72     5141.51     62.28 o 
 -11   1   2      300.84      318.07     14.87 o 
 -10   1   2     3810.94     3830.06     43.16 o 
  -9   1   2        1.59        3.39      4.51 o 
  -8   1   2     4116.96     4049.01     39.53 o 
  -7   1   2     3151.99     3277.67     37.78 o 
  -6   1   2     5910.72     5852.20     43.20 o 
  -5   1   2      791.25      716.64     12.33 o 
  -4   1   2    11559.30    11522.48     79.72 o 
  -3   1   2     7662.14     7582.03     91.52 o 
  -2   1   2     9407.28     9595.79     79.47 o 
  -1   1   2     1284.51     1275.25     13.64 o 
   0   1   2     8278.89     8469.36     65.60 o 
   1   1   2    36605.77    32853.23    326.57 o 
   2   1   2      250.80      256.20     11.35 o 
   3   1   2    12546.79    12128.03    111.82 o 
   4   1   2      265.25      243.76      9.13 o 
   5   1   2     4531.08     4234.21     42.40 o 
   6   1   2        3.38        6.10      4.30 o 
   7   1   2     3559.56     3394.20     39.23 o 
   8   1   2        8.79        5.19      5.16 o 
   9   1   2     3889.11     3829.53     47.02 o 
  10   1   2       30.16       30.08      7.71 o 
  11   1   2     1923.58     1905.38     49.39 o 
  12   1   2      780.62      814.76     25.63 o 
  13   1   2      761.30      836.41     30.42 o 
  14   1   2      592.52      645.61     32.25 o 
  15   1   2      552.87      674.45     40.23 o 
  16   1   2      240.75      279.74     31.80 o 
  17   1   2       30.10       52.17     21.64 o 
 -18   2   2       41.68       52.42     27.64 o 
 -17   2   2      438.14      517.61     64.80 o 
 -16   2   2       67.19       85.19     20.74 o 
 -15   2   2      585.18      652.26     32.05 o 
 -14   2   2       95.04      106.72     16.61 o 
 -13   2   2      901.98      977.22     34.78 o 
 -12   2   2       16.78       10.23      9.33 o 
 -11   2   2     1774.24     1781.36     42.04 o 
 -10   2   2        6.47        6.75      7.25 o 
  -9   2   2      949.88      901.13     22.16 o 
  -8   2   2      322.94      341.75     13.60 o 
  -7   2   2     1581.89     1414.54     26.00 o 
  -6   2   2     2204.51     2308.67     38.71 o 
  -5   2   2     5652.62     5876.82     54.50 o 
  -4   2   2     3783.20     4060.61     42.02 o 
  -3   2   2     1604.54     1484.10     17.83 o 
  -2   2   2      138.75      127.03     11.08 o 
  -1   2   2     2763.16     2718.72     28.15 o 
   0   2   2     6664.67     6647.46     64.43 o 
   1   2   2     2730.33     2812.64     39.84 o 
   2   2   2     5702.13     5626.02     60.79 o 
   3   2   2     2151.31     2135.45     38.28 o 
   4   2   2     6388.41     6522.88     57.98 o 
   5   2   2     3125.58     3523.33     50.00 o 
   6   2   2     1241.46     1113.22     24.34 o 
   7   2   2       26.81       20.24      5.70 o 
   8   2   2     2838.71     2956.50     42.47 o 
   9   2   2      400.00      380.25     17.24 o 
  10   2   2     1394.80     1360.76     38.40 o 
  11   2   2        1.71        2.45      9.00 o 
  12   2   2      668.76      691.48     31.33 o 
  13   2   2      172.99      196.24     25.46 o 
  14   2   2      771.47      824.08     43.52 o 
  15   2   2      346.36      350.61     31.74 o 
  16   2   2      294.68      320.25     42.03 o 
  17   2   2      138.56      158.20     36.19 o 
 -17   3   2      103.16       45.19     49.27 o 
 -16   3   2      143.47       96.33     59.30 o 
 -15   3   2       23.20        5.90     15.77 o 
 -14   3   2      321.73      320.58     31.25 o 
 -13   3   2       90.85       72.29     17.53 o 
 -12   3   2      705.14      680.35     29.88 o 
 -11   3   2       17.79       10.12      9.91 o 
 -10   3   2      924.93      972.84     32.26 o 
  -9   3   2       78.71       66.86     11.86 o 
  -8   3   2     1204.41     1190.44     35.07 o 
  -7   3   2      684.79      654.92     24.86 o 
  -6   3   2     1022.14      953.44     23.49 o 
  -5   3   2      149.75      117.41      7.08 o 
  -4   3   2     3678.79     3795.94     37.87 o 
  -3   3   2      803.36      846.32     17.47 o 
  -2   3   2     5241.97     5620.24     51.25 o 
  -1   3   2       83.04       52.37      8.00 o 
   0   3   2      842.52     1007.32     26.00 o 
   1   3   2     1665.21     1623.42     41.77 o 
   2   3   2      461.97      464.11     16.38 o 
   3   3   2     2160.80     2119.07     32.24 o 
   4   3   2      426.32      417.87     18.97 o 
   5   3   2     1774.24     1736.72     32.81 o 
   6   3   2        7.49       -0.15      5.03 o 
   7   3   2     1474.27     1453.31     41.28 o 
   8   3   2       11.50       11.47      8.99 o 
   9   3   2      765.18      758.67     39.45 o 
  10   3   2       11.44       15.96     11.38 o 
  11   3   2     1357.34     1340.91     47.09 o 
  12   3   2       54.85       68.60     22.00 o 
  13   3   2      143.13      193.88     32.49 o 
  14   3   2        1.09      -17.50     17.50 o 
  15   3   2      113.18      155.53     34.08 o 
  16   3   2       25.19       38.67     25.45 o 
 -16   4   2       12.01       -4.35     14.33 o 
 -15   4   2       94.43       59.85     47.16 o 
 -14   4   2        2.79       -4.83     13.57 o 
 -13   4   2       56.38       63.74     19.07 o 
 -12   4   2        1.89      -11.99     11.99 o 
 -11   4   2      234.71      261.33     27.58 o 
 -10   4   2       12.27        0.28     11.28 o 
  -9   4   2      272.96      289.47     20.17 o 
  -8   4   2      180.48      198.98     19.61 o 
  -7   4   2      435.84      468.43     22.79 o 
  -6   4   2       77.05       84.41     11.09 o 
  -5   4   2      245.41      229.93     17.01 o 
  -4   4   2      178.04      175.49     11.66 o 
  -3   4   2      244.93      234.51     13.23 o 
  -2   4   2       77.92       66.67      9.25 o 
  -1   4   2      101.24       80.91     10.28 o 
   0   4   2      506.15      518.89     22.52 o 
   1   4   2      212.80      228.23     16.97 o 
   2   4   2      291.36      280.32     17.34 o 
   3   4   2      251.86      225.13     14.18 o 
   4   4   2      231.78      219.54     19.08 o 
   5   4   2      198.78      193.39     19.26 o 
   6   4   2      425.97      405.74     24.63 o 
   7   4   2      118.79      132.71     18.00 o 
   8   4   2      159.47      176.01     21.37 o 
   9   4   2        9.97        5.00     10.84 o 
  10   4   2      222.74      231.32     46.75 o 
  11   4   2       13.58       20.45     19.56 o 
  12   4   2       71.24       68.43     24.67 o 
  13   4   2        0.36      -11.49     18.25 o 
  14   4   2      107.44      128.79     34.34 o 
  15   4   2        4.59        5.41     25.16 o 
 -14   5   2       12.84       -4.75     21.80 o 
 -13   5   2        1.55       30.84     23.28 o 
 -12   5   2       18.39       34.56     22.06 o 
 -11   5   2      149.66      122.94     33.38 o 
 -10   5   2        4.77      -13.79     13.79 o 
  -9   5   2       23.93       27.21     17.53 o 
  -8   5   2       62.67       57.80     27.49 o 
  -7   5   2      111.12      102.67     17.27 o 
  -6   5   2      106.41      107.93     16.76 o 
  -5   5   2      101.03      117.93     15.84 o 
  -4   5   2       23.70       11.97      9.75 o 
  -3   5   2      158.10      191.61     17.30 o 
  -2   5   2       47.15       34.21      8.61 o 
  -1   5   2        0.88       -0.82      6.74 o 
   0   5   2      373.72      337.88     22.06 o 
   1   5   2      193.04      198.97     19.31 o 
   2   5   2        2.95       -1.36      7.58 o 
   3   5   2        3.81        5.25      9.50 o 
   4   5   2      211.72      212.01     21.66 o 
   5   5   2      107.31      110.73     17.72 o 
   6   5   2       20.41       11.14     12.06 o 
   7   5   2       71.18       62.59     16.23 o 
   8   5   2       17.45       23.73     18.32 o 
   9   5   2       12.58       17.59     19.33 o 
  10   5   2       24.00       38.12     20.91 o 
  11   5   2       12.60       -2.91     17.74 o 
  12   5   2       13.68       10.83     14.91 o 
  13   5   2       14.58        6.22     22.54 o 
 -12   6   2       19.03        9.59     12.09 o 
 -11   6   2       25.46       12.18     22.91 o 
 -10   6   2       51.65       30.62     46.64 o 
  -9   6   2       12.58       10.86     17.80 o 
  -8   6   2        0.72       -0.67     17.09 o 
  -7   6   2        8.03       12.57     17.58 o 
  -6   6   2       75.92       64.59     20.73 o 
  -5   6   2        0.56       16.43     20.97 o 
  -4   6   2       25.90       29.76     13.15 o 
  -3   6   2        0.71        2.63     11.25 o 
  -2   6   2        7.16        7.72     10.26 o 
  -1   6   2       28.66       27.06     13.81 o 
   0   6   2        0.24        2.84      9.04 o 
   1   6   2       37.68       42.00     11.81 o 
   2   6   2      160.56      143.11     17.38 o 
   3   6   2        6.64       12.61     11.87 o 
   4   6   2       17.04        0.42     11.44 o 
   5   6   2        0.07        9.10     12.81 o 
   6   6   2        9.30       21.38     18.40 o 
   7   6   2       19.20        0.03     16.73 o 
   8   6   2        1.22        3.88     18.67 o 
   9   6   2        9.47        2.58     10.88 o 
  10   6   2      120.78        2.33     11.75 o 
  11   6   2        0.52        3.12     13.35 o 
  -9   7   2       27.03        5.70     10.50 o 
  -8   7   2       14.01        8.85     11.12 o 
  -7   7   2       36.31       14.16     36.94 o 
  -6   7   2       38.96       34.45     27.63 o 
  -5   7   2      110.12      124.17     29.70 o 
  -4   7   2       41.79       17.58     18.20 o 
  -3   7   2       12.87       25.37     17.89 o 
  -2   7   2       69.89       84.68     21.29 o 
  -1   7   2       54.76       55.88     19.09 o 
   0   7   2        5.86        2.18     14.78 o 
   1   7   2      113.00      109.61     22.84 o 
   2   7   2        4.29       -0.98     16.62 o 
   3   7   2       39.48       35.67     23.03 o 
   4   7   2        5.96       17.78     19.78 o 
   5   7   2       16.60       18.47     20.86 o 
   6   7   2        3.58        1.99     15.28 o 
   7   7   2       55.83       40.64     39.74 o 
   8   7   2       43.37       15.56     16.66 o 
  -3   8   2       80.78       73.46     37.39 o 
  -2   8   2        3.37       -5.48     25.37 o 
  -1   8   2        0.58      -17.22     26.57 o 
   0   8   2       25.16       53.18     26.54 o 
   1   8   2       16.90       12.35     23.91 o 
   2   8   2       16.11       18.39     27.10 o 
 -18   1   3       83.65       85.34     27.48 o 
 -17   1   3        2.08       11.97     19.49 o 
 -16   1   3       80.50       98.94     20.50 o 
 -15   1   3       10.07        7.37     12.96 o 
 -14   1   3      356.67      341.36     22.42 o 
 -13   1   3       60.81       59.28     12.52 o 
 -12   1   3       25.84        9.52      8.98 o 
 -11   1   3      584.98      570.94     17.86 o 
 -10   1   3       24.53       26.39      6.00 o 
  -9   1   3        3.89       -1.25      4.15 o 
  -8   1   3       49.64       44.00      5.68 o 
  -7   1   3     1513.17     1479.96     21.68 o 
  -6   1   3      332.38      353.81      9.71 o 
  -5   1   3      599.12      601.00     14.48 o 
  -4   1   3      109.71       91.15      8.62 o 
  -3   1   3      225.91      198.70     10.48 o 
  -2   1   3     3873.60     3907.35     36.44 o 
  -1   1   3    12056.80    12220.69     66.64 o 
   0   1   3     1580.45     1614.10     20.36 o 
   1   1   3     5871.26     5973.94     48.95 o 
   2   1   3     3221.58     3318.88     45.96 o 
   3   1   3      169.98      141.87     16.38 o 
   4   1   3      762.46      851.05     18.61 o 
   5   1   3      641.22      718.51     19.43 o 
   6   1   3      524.44      487.98     17.49 o 
   7   1   3      231.27      184.82     12.60 o 
   8   1   3     1201.77     1221.45     27.67 o 
   9   1   3       37.93       27.36      8.30 o 
  10   1   3      225.01      211.80     15.82 o 
  11   1   3       24.03       21.93      8.96 o 
  12   1   3      154.41      154.88     19.00 o 
  13   1   3       20.84       25.13     12.49 o 
  14   1   3      148.70      152.33     20.54 o 
  15   1   3       81.81       74.71     21.13 o 
  16   1   3       42.08       25.44     19.09 o 
  17   1   3        8.04       43.18     27.29 o 
 -18   2   3        0.56      -18.33     18.33 o 
 -17   2   3      139.35       74.04     87.65 o 
 -16   2   3       73.42       73.51     17.17 o 
 -15   2   3      127.71      160.41     20.22 o 
 -14   2   3      364.61      379.22     24.43 o 
 -13   2   3        4.39        4.08      9.67 o 
 -12   2   3      761.02      738.44     29.05 o 
 -11   2   3      773.59      765.95     28.43 o 
 -10   2   3      683.77      638.46     25.16 o 
  -9   2   3      352.47      374.63     19.33 o 
  -8   2   3      526.15      461.52     14.39 o 
  -7   2   3      389.16      401.56     20.29 o 
  -6   2   3     3696.72     3800.82     58.30 o 
  -5   2   3      215.71      227.61     14.37 o 
  -4   2   3     1484.19     1471.79     22.38 o 
  -3   2   3       80.08       77.45      5.33 o 
  -2   2   3      398.14      380.35      9.74 o 
  -1   2   3     2205.93     2319.14     26.63 o 
   0   2   3      229.35      214.72      9.22 o 
   1   2   3      304.16      286.41     13.60 o 
   2   2   3      840.45      776.42     23.10 o 
   3   2   3      348.47      312.10     16.27 o 
   4   2   3     2069.23     2039.65     41.89 o 
   5   2   3     3003.50     3012.08     80.07 o 
   6   2   3       55.82       45.29      6.90 o 
   7   2   3     1020.74      973.26     24.78 o 
   8   2   3      144.10      142.50     13.54 o 
   9   2   3      846.87      826.28     35.02 o 
  10   2   3       99.03       81.58     16.08 o 
  11   2   3       98.12       88.19     17.77 o 
  12   2   3       45.33       25.81     13.96 o 
  13   2   3      264.32      316.12     28.95 o 
  14   2   3       69.98       50.20     22.22 o 
  15   2   3      232.62      316.90     43.35 o 
  16   2   3        4.75        7.34     22.47 o 
 -17   3   3       50.48       38.73     32.80 o 
 -16   3   3      187.28      263.44     38.68 o 
 -15   3   3       94.12       63.85     36.85 o 
 -14   3   3      295.63      268.75     28.46 o 
 -13   3   3      298.61      306.43     34.49 o 
 -12   3   3      416.11      415.28     26.80 o 
 -11   3   3      390.77      415.41     23.60 o 
 -10   3   3      764.43      790.10     29.78 o 
  -9   3   3     1221.05     1124.98     33.26 o 
  -8   3   3        3.63       -5.16      6.41 o 
  -7   3   3     4210.73     4362.03     50.51 o 
  -6   3   3      647.55      617.02     18.08 o 
  -5   3   3     1133.42     1061.17     23.67 o 
  -4   3   3       95.11      113.25      7.17 o 
  -3   3   3     1436.19     1468.62     24.50 o 
  -2   3   3      707.40      642.18     17.41 o 
  -1   3   3     3678.15     3719.69     46.17 o 
   0   3   3     1669.20     1605.37     33.91 o 
   1   3   3     2855.89     2981.14     53.68 o 
   2   3   3     1423.94     1419.99     39.53 o 
   3   3   3     1586.60     1646.87     39.25 o 
   4   3   3     2522.81     2483.60     50.22 o 
   5   3   3      334.91      357.99     21.57 o 
   6   3   3     3219.36     3326.24     63.49 o 
   7   3   3       61.03       59.79     13.07 o 
   8   3   3      869.69      843.26     34.86 o 
   9   3   3      180.83      190.80     21.10 o 
  10   3   3      898.00      919.67     40.24 o 
  11   3   3       32.78       40.94     14.96 o 
  12   3   3      698.43      747.16     50.91 o 
  13   3   3      129.19       89.26     27.32 o 
  14   3   3      327.60      373.56     42.71 o 
  15   3   3       61.60       11.97     24.77 o 
  16   3   3       15.92        6.65     25.27 o 
 -16   4   3      101.63      174.88     35.88 o 
 -15   4   3      149.76      151.40     33.69 o 
 -14   4   3      259.18      307.03     32.82 o 
 -13   4   3      644.52      651.67     39.45 o 
 -12   4   3      913.67     1030.97     55.35 o 
 -11   4   3       88.48      125.06     20.14 o 
 -10   4   3      411.92      465.89     25.35 o 
  -9   4   3       22.26       18.84     11.61 o 
  -8   4   3       69.62       74.96     12.96 o 
  -7   4   3      386.14      357.73     32.24 o 
  -6   4   3     4963.69     5258.69     83.82 o 
  -5   4   3        3.62        6.29      6.43 o 
  -4   4   3     2146.91     2226.40     40.84 o 
  -3   4   3       82.69       71.95      9.14 o 
  -2   4   3     2365.26     2487.02     42.92 o 
  -1   4   3      442.93      403.99     17.92 o 
   0   4   3     1364.34     1299.24     34.82 o 
   1   4   3      833.25      830.69     29.29 o 
   2   4   3     1184.94     1219.38     30.22 o 
   3   4   3     1140.54     1151.06     39.28 o 
   4   4   3       44.86       48.33     12.06 o 
   5   4   3       99.20       98.24     15.75 o 
   6   4   3      940.91      960.35     37.55 o 
   7   4   3     1553.32     1566.24     54.81 o 
   8   4   3       93.29       90.98     17.13 o 
   9   4   3      764.22      878.34     39.54 o 
  10   4   3      134.30       99.19     24.66 o 
  11   4   3      707.33      763.75     52.14 o 
  12   4   3       17.26       31.97     21.52 o 
  13   4   3      434.25      475.30     47.52 o 
  14   4   3       11.95        9.18     21.59 o 
 -14   5   3      100.36      135.94     28.10 o 
 -13   5   3      120.11      136.31     26.42 o 
 -12   5   3      102.62      119.72     24.56 o 
 -11   5   3      138.69      208.30     28.48 o 
 -10   5   3      462.11      436.27     33.44 o 
  -9   5   3      847.29      836.96     50.11 o 
  -8   5   3       16.20       16.60     12.03 o 
  -7   5   3     1579.03     1693.36     51.82 o 
  -6   5   3       91.10      123.06     22.51 o 
  -5   5   3     1386.54     1505.86     57.19 o 
  -4   5   3       80.42       72.04     13.45 o 
  -3   5   3      462.06      589.22     28.39 o 
  -2   5   3      252.06      206.64     19.45 o 
  -1   5   3     1148.74     1159.05     32.77 o 
   0   5   3      276.43      272.01     20.25 o 
   1   5   3     1406.62     1451.88     42.75 o 
   2   5   3      645.25      716.43     30.51 o 
   3   5   3     1857.09     1979.02     52.88 o 
   4   5   3      292.27      310.27     24.50 o 
   5   5   3       12.86        7.42     10.81 o 
   6   5   3     2269.63     2430.57     64.36 o 
   7   5   3       48.07       67.31     16.99 o 
   8   5   3      404.03      416.59     31.31 o 
   9   5   3       53.37       75.31     24.71 o 
  11   5   3        0.13       -9.98     11.93 o 
  12   5   3      243.01      319.95     65.16 o 
  13   5   3        1.77       -7.25     27.88 o 
 -12   6   3      164.84       41.97     49.98 o 
 -11   6   3        2.49       17.92     13.72 o 
 -10   6   3      349.40      369.84     61.63 o 
  -9   6   3        4.75       -1.98     20.38 o 
  -8   6   3      393.82      392.03     39.19 o 
  -7   6   3       61.37       85.19     23.39 o 
  -6   6   3      191.82      187.77     29.72 o 
  -5   6   3        6.63        3.89     15.16 o 
  -4   6   3      302.20      326.29     32.92 o 
  -3   6   3        1.02       12.66     14.89 o 
  -2   6   3      609.42      669.44     31.15 o 
  -1   6   3      859.26      855.27     40.26 o 
   0   6   3      336.35      373.15     34.78 o 
   1   6   3      173.76      179.70     21.76 o 
   2   6   3      250.89      319.79     25.95 o 
   3   6   3       34.12       37.14     15.30 o 
   4   6   3       13.86       27.09     13.86 o 
   5   6   3      715.32      850.45     41.16 o 
   6   6   3      236.46      255.06     26.98 o 
   7   6   3      256.49      302.72     38.65 o 
   8   6   3      120.43       40.62     77.57 o 
   9   6   3      208.71        3.69     14.21 o 
  10   6   3       32.07        3.75     11.75 o 
  11   6   3      161.65        5.72     13.16 o 
  -9   7   3       54.82        7.01     11.81 o 
  -8   7   3        2.92       -1.68     10.15 o 
  -7   7   3      246.09      326.02     62.96 o 
  -6   7   3       13.31        2.59     18.11 o 
  -5   7   3      133.55      159.22     31.68 o 
  -4   7   3       44.84       38.12     19.92 o 
  -3   7   3      179.46      264.78     52.51 o 
  -2   7   3        2.54       -2.02     15.59 o 
  -1   7   3       34.41       87.12     21.44 o 
   0   7   3       57.17       64.56     19.09 o 
   1   7   3      357.92      451.63     35.53 o 
   2   7   3      167.66      222.04     46.36 o 
   3   7   3      113.28      167.06     24.64 o 
   4   7   3        2.05       11.95     14.89 o 
   5   7   3        1.14       19.78     20.08 o 
   6   7   3      202.71      313.14     41.43 o 
   7   7   3       30.48       37.91     32.89 o 
   8   7   3       95.49       38.41     52.71 o 
  -2   8   3       19.65       25.02     31.83 o 
  -1   8   3       18.35        8.95     24.54 o 
   0   8   3       43.43       58.61     28.88 o 
 -18   0   4      727.74      825.11     78.82 o 
 -17   0   4      165.16      123.19     40.29 o 
 -16   0   4      543.35      483.27     61.28 o 
 -15   0   4      206.24      144.06     39.43 o 
 -14   0   4     1961.73     1798.59     97.81 o 
 -13   0   4       10.40        7.40     12.61 o 
 -12   0   4     2476.21     2530.80     52.45 o 
 -11   0   4     3483.05     3421.95     57.78 o 
 -10   0   4     1169.48     1123.63     31.06 o 
  -9   0   4     5055.37     5133.07     65.00 o 
  -8   0   4     2600.21     2571.02     42.08 o 
  -7   0   4     6223.01     5920.98     80.72 o 
  -6   0   4       43.24       35.49      8.89 o 
  -5   0   4     1309.36     1202.87     37.02 o 
  -4   0   4       96.59       93.12      9.02 o 
  -3   0   4     2597.52     2432.58     40.06 o 
  -2   0   4    22980.82    22739.52    193.26 o 
  -1   0   4    41030.93    38835.19    315.62 o 
   0   0   4     2895.43     3094.45     48.64 o 
   1   0   4    20574.85    19788.37    347.48 o 
   2   0   4     4686.90     4400.87    107.09 o 
   3   0   4     4095.35     4001.79    164.07 o 
   4   0   4     3120.80     2925.79     63.42 o 
   5   0   4     1674.13     1429.91     63.90 o 
   6   0   4     2301.90     2122.56     59.17 o 
   7   0   4     1213.16     1164.29     46.80 o 
   8   0   4     1761.18     1680.03     44.23 o 
   9   0   4     1451.61     1549.56     61.63 o 
  10   0   4      624.28      576.62     30.61 o 
  11   0   4      189.29      192.74     22.29 o 
  12   0   4     1993.23     2140.33     60.34 o 
  13   0   4       19.80       27.18     18.48 o 
  14   0   4      693.56      821.02     81.50 o 
  15   0   4       45.49       42.91     24.47 o 
  16   0   4      654.87      656.96     53.90 o 
 -18   1   4       34.92       38.40     23.51 o 
 -17   1   4      419.77      529.91     63.63 o 
 -16   1   4       10.12       10.04     17.51 o 
 -15   1   4     1109.65     1190.44     46.82 o 
 -14   1   4      651.97      637.06     28.90 o 
 -13   1   4      293.44      265.68     19.69 o 
 -12   1   4      533.42      518.14     23.98 o 
 -11   1   4      767.65      758.97     22.05 o 
 -10   1   4     1349.31     1351.18     23.66 o 
  -9   1   4     1257.32     1222.17     21.02 o 
  -8   1   4     2388.95     2278.74     28.42 o 
  -7   1   4     3105.81     3269.99     51.10 o 
  -6   1   4     4721.03     4619.41     61.46 o 
  -5   1   4      769.47      798.13     23.15 o 
  -4   1   4     8751.79     8609.78     83.84 o 
  -3   1   4      978.57      990.42     17.40 o 
  -2   1   4    24069.77    23608.86    144.58 o 
  -1   1   4     5907.53     6121.07     52.98 o 
   0   1   4     3405.81     3187.74     31.27 o 
   1   1   4     1079.78      982.29     27.32 o 
   2   1   4     1365.09     1335.46     24.26 o 
   3   1   4     1453.55     1419.12     33.74 o 
   4   1   4    14376.62    14576.51    155.88 o 
   5   1   4     2540.28     2356.41     49.16 o 
   6   1   4     3400.95     3340.22     62.03 o 
   7   1   4     2714.88     2700.33     45.99 o 
   8   1   4     1907.87     1884.23     39.52 o 
   9   1   4     2423.43     2468.02     47.89 o 
  10   1   4        8.53       23.52     10.20 o 
  11   1   4     2225.47     2241.45     63.04 o 
  12   1   4      324.08      341.41     28.63 o 
  13   1   4      980.06     1066.03     53.20 o 
  14   1   4       77.61       87.80     21.64 o 
  15   1   4      555.65      590.15     41.10 o 
  16   1   4       22.88       42.45     25.16 o 
 -18   2   4       53.50       -8.14     17.31 o 
 -17   2   4        8.88        4.93     12.60 o 
 -16   2   4      413.77      517.63     42.69 o 
 -15   2   4      226.43      209.24     22.08 o 
 -14   2   4      995.12     1004.81     36.61 o 
 -13   2   4       97.86      126.28     16.86 o 
 -12   2   4      406.53      381.05     22.58 o 
 -11   2   4     1529.01     1536.00     39.28 o 
 -10   2   4      412.53      416.64     28.74 o 
  -9   2   4     2306.21     2322.40     44.77 o 
  -8   2   4      257.55      225.66     17.34 o 
  -7   2   4     5971.62     6132.05     81.40 o 
  -6   2   4      419.35      405.64     20.59 o 
  -5   2   4     2300.40     2240.23     55.64 o 
  -4   2   4      515.58      558.02     14.24 o 
  -3   2   4     4806.88     4782.69     53.09 o 
  -2   2   4       19.05       11.95      3.57 o 
  -1   2   4     8623.75     8781.28     63.47 o 
   0   2   4      544.47      537.79     14.16 o 
   1   2   4     1595.45     1435.96     31.55 o 
   2   2   4      865.58      794.44     24.85 o 
   3   2   4     1724.04     1605.93     51.62 o 
   4   2   4     3014.99     3026.14     54.59 o 
   5   2   4     1043.97     1003.18     41.36 o 
   6   2   4      611.78      582.43     26.89 o 
   7   2   4     1398.91     1287.04     40.99 o 
   8   2   4     1200.52     1178.22     41.64 o 
   9   2   4      177.35      201.78     22.55 o 
  10   2   4     1494.74     1375.22     48.64 o 
  11   2   4      492.33      513.08     32.99 o 
  12   2   4      934.83      989.01     44.82 o 
  13   2   4       13.46       14.24     15.02 o 
  14   2   4      301.55      354.88     40.74 o 
  15   2   4       35.65       65.74     27.02 o 
  16   2   4       84.92       59.28     29.61 o 
 -17   3   4      111.27       62.78     43.75 o 
 -16   3   4      197.90      226.31     36.67 o 
 -15   3   4       49.39       25.30     15.31 o 
 -14   3   4      214.28      196.38     22.10 o 
 -13   3   4      638.31      651.05     33.79 o 
 -12   3   4       19.54       20.50     10.98 o 
 -11   3   4      217.31      270.73     20.73 o 
 -10   3   4      420.99      418.01     22.61 o 
  -9   3   4      317.18      308.13     24.43 o 
  -8   3   4     1064.30     1165.66     38.33 o 
  -7   3   4       99.40      104.04     16.16 o 
  -6   3   4      741.53      720.45     28.24 o 
  -5   3   4       55.70       45.26      7.16 o 
  -4   3   4     2381.41     2389.03     36.86 o 
  -3   3   4      723.30      734.92     16.92 o 
  -2   3   4      836.18      722.43     16.58 o 
  -1   3   4       58.30       59.54      7.11 o 
   0   3   4     2084.09     1997.34     39.54 o 
   1   3   4       69.69       73.98     11.88 o 
   2   3   4     2477.24     2607.11     38.21 o 
   3   3   4      356.51      286.43     19.87 o 
   4   3   4     2289.61     2194.76     49.25 o 
   5   3   4      485.50      441.29     24.93 o 
   6   3   4      644.93      560.14     27.96 o 
   7   3   4      314.95      315.40     25.31 o 
   8   3   4      324.62      317.94     24.73 o 
   9   3   4       33.86       22.91     12.86 o 
  10   3   4       12.61       15.95     13.32 o 
  11   3   4      747.55      747.08     39.30 o 
  12   3   4       90.35       76.38     19.53 o 
  13   3   4      198.88      213.59     37.16 o 
  14   3   4       75.49       64.63     27.52 o 
  15   3   4      273.97      271.20     84.91 o 
 -16   4   4       26.85       35.99     22.29 o 
 -15   4   4       47.73       80.92     21.61 o 
 -14   4   4       91.70       88.83     20.95 o 
 -13   4   4       51.56       61.22     18.70 o 
 -12   4   4        0.63       -1.15     10.64 o 
 -11   4   4      380.73      387.55     25.19 o 
 -10   4   4        0.90       -3.87     10.14 o 
  -9   4   4      148.34      134.74     17.18 o 
  -8   4   4      288.98      263.47     23.59 o 
  -7   4   4       33.30       27.53     11.31 o 
  -6   4   4      143.03      121.79     16.80 o 
  -5   4   4      563.31      585.02     28.20 o 
  -4   4   4       16.34        9.97      7.01 o 
  -3   4   4      484.04      474.74     17.88 o 
  -2   4   4        4.44        3.71      5.56 o 
  -1   4   4      856.86      772.71     24.34 o 
   0   4   4       25.75       21.38      8.82 o 
   1   4   4      292.89      303.75     19.62 o 
   2   4   4       64.13       61.48      9.78 o 
   3   4   4      135.45      115.04     15.68 o 
   4   4   4      111.32      108.40     16.01 o 
   5   4   4      422.29      396.58     25.67 o 
   6   4   4        2.10        8.44     10.31 o 
   7   4   4      473.80      529.73     31.31 o 
   8   4   4      111.93      107.04     18.95 o 
   9   4   4        5.98       11.38     13.30 o 
  10   4   4       91.93       98.41     20.54 o 
  11   4   4       87.50       65.40     24.31 o 
  12   4   4      102.73       61.70     25.37 o 
  13   4   4        3.31       23.66     32.77 o 
  14   4   4        6.76      -17.18     22.26 o 
 -14   5   4       29.16       51.23     21.52 o 
 -13   5   4       76.47      116.14     24.91 o 
 -12   5   4       11.04       17.36     16.97 o 
 -11   5   4        3.58       10.10     13.65 o 
 -10   5   4       98.27      104.24     25.50 o 
  -9   5   4       28.77       10.56     11.15 o 
  -8   5   4      365.18      386.30     28.94 o 
  -7   5   4       57.75       54.19     15.37 o 
  -6   5   4        5.16        6.47     13.95 o 
  -5   5   4       34.25       38.25     16.45 o 
  -4   5   4        5.41       16.60     14.27 o 
  -3   5   4        0.35       -1.65      8.90 o 
  -2   5   4        5.57       11.16      9.69 o 
  -1   5   4       27.28       29.16      9.58 o 
   0   5   4       44.41       38.75     10.39 o 
   1   5   4        2.81        4.40      8.83 o 
   2   5   4       12.57       19.25     11.02 o 
   3   5   4      399.27      379.57     26.43 o 
   4   5   4      190.47      165.68     21.13 o 
   5   5   4      343.90      319.73     26.64 o 
   6   5   4        0.53        0.22     11.79 o 
   7   5   4        9.37        7.00     13.11 o 
   8   5   4       82.97       93.14     20.32 o 
   9   5   4        9.12        6.06     19.09 o 
  10   5   4       50.39        4.07     18.46 o 
  11   5   4       29.81       -4.68     12.43 o 
  12   5   4       26.70       16.19     16.00 o 
 -12   6   4        3.29       17.37     15.19 o 
 -11   6   4        4.57        3.38     11.32 o 
 -10   6   4        6.22       -7.50      9.90 o 
  -9   6   4       29.31      -10.86     14.52 o 
  -8   6   4        9.53        5.29     17.12 o 
  -7   6   4       20.95       12.10     26.84 o 
  -6   6   4      123.70      134.02     27.30 o 
  -5   6   4       26.08       37.47     18.64 o 
  -4   6   4        0.15       -2.01     15.25 o 
  -3   6   4       27.43       34.91     21.65 o 
  -2   6   4       24.56       13.65     14.21 o 
  -1   6   4      342.57      300.83     27.56 o 
   0   6   4        2.61        0.98     12.22 o 
   1   6   4       23.29       27.53     12.83 o 
   2   6   4       14.97       23.39     13.49 o 
   3   6   4        4.62        7.74     12.36 o 
   4   6   4        2.23        0.56     11.88 o 
   5   6   4       22.78        7.48     13.57 o 
   6   6   4       34.77       33.94     17.26 o 
   7   6   4        0.70       17.73     19.27 o 
   8   6   4       79.64        6.88     13.48 o 
   9   6   4        0.06        1.78     15.43 o 
  10   6   4        1.23        6.44     12.65 o 
  -9   7   4       56.95        7.56     16.17 o 
  -8   7   4       38.51        7.90     17.05 o 
  -7   7   4       19.01        4.04     13.49 o 
  -6   7   4       10.82       14.83     19.35 o 
  -5   7   4       18.98       10.22     26.47 o 
  -4   7   4        8.53        0.20     24.71 o 
  -3   7   4        0.13       -2.14     17.13 o 
  -2   7   4      138.64      151.02     25.85 o 
  -1   7   4       32.83       51.09     19.02 o 
   0   7   4        2.64       -4.68     19.44 o 
   1   7   4       16.76        1.29     14.35 o 
   2   7   4       46.96       41.47     18.43 o 
   3   7   4       23.48       20.73     20.17 o 
   4   7   4       10.26       26.47     16.22 o 
   5   7   4      137.89      196.07     33.53 o 
   6   7   4       19.58       33.92     21.33 o 
   7   7   4       21.35       35.95     26.15 o 
 -18   1   5       62.80       23.78     35.81 o 
 -17   1   5       38.03        9.17     14.32 o 
 -16   1   5       75.18       90.29     35.79 o 
 -15   1   5       53.36       27.21     14.96 o 
 -14   1   5       26.97       19.82     13.08 o 
 -13   1   5      906.82      887.71     31.73 o 
 -12   1   5       22.71       16.25      9.26 o 
 -11   1   5        0.47        7.16      7.97 o 
 -10   1   5      365.58      338.40     14.86 o 
  -9   1   5       80.52       62.75      6.71 o 
  -8   1   5     2238.24     2364.63     44.42 o 
  -7   1   5       64.69       64.16     10.01 o 
  -6   1   5        5.84        5.18      5.66 o 
  -5   1   5       21.73       31.61      4.40 o 
  -4   1   5      202.41      197.16     10.61 o 
  -3   1   5       41.77       29.54      5.06 o 
  -2   1   5        2.20       -1.39      3.14 o 
  -1   1   5     1163.26     1154.09     22.22 o 
   0   1   5      556.84      538.83     15.19 o 
   1   1   5       23.27       22.21      5.01 o 
   2   1   5       66.36       67.92      7.05 o 
   3   1   5      136.67      103.22     13.63 o 
   4   1   5      793.38      765.90     29.02 o 
   5   1   5     2147.97     2176.43     50.48 o 
   6   1   5     1123.98     1131.69     38.50 o 
   7   1   5       85.19       71.98     14.60 o 
   8   1   5      431.86      436.09     27.53 o 
   9   1   5      930.20      904.64     40.00 o 
  10   1   5       96.72       73.79     17.38 o 
  11   1   5        7.00       23.17     14.13 o 
  12   1   5       35.68       28.38     15.85 o 
  13   1   5        0.96      -13.46     13.46 o 
  14   1   5       27.14       33.24     19.82 o 
  15   1   5       27.50       48.64     21.15 o 
  16   1   5       79.77      134.59     36.87 o 
 -18   2   5        3.93        1.12     17.11 o 
 -17   2   5      191.05      181.75     32.70 o 
 -16   2   5       21.03       23.90     15.10 o 
 -15   2   5      109.67      124.14     18.56 o 
 -14   2   5      114.84      108.02     16.58 o 
 -13   2   5      391.24      449.61     31.32 o 
 -12   2   5       16.00       22.42     10.30 o 
 -11   2   5     1381.90     1407.41     40.44 o 
 -10   2   5      562.57      551.17     27.88 o 
  -9   2   5      709.94      686.18     29.30 o 
  -8   2   5       45.58       27.34      9.43 o 
  -7   2   5      376.63      325.60     19.43 o 
  -6   2   5     1252.53     1248.96     34.48 o 
  -5   2   5      230.20      217.29     15.33 o 
  -4   2   5     2230.37     2137.64     31.38 o 
  -3   2   5      264.73      245.03     12.00 o 
  -2   2   5     5112.68     5337.70     48.03 o 
  -1   2   5     1425.40     1554.88     28.09 o 
   0   2   5      791.03      737.59     20.36 o 
   1   2   5      440.10      437.33     14.46 o 
   2   2   5     3416.84     3475.38     56.84 o 
   3   2   5     2371.50     2497.39     49.90 o 
   4   2   5     1377.00     1375.81     38.50 o 
   5   2   5       65.48       62.53     12.06 o 
   6   2   5       93.86       71.24     13.63 o 
   7   2   5      171.26      145.22     18.83 o 
   8   2   5      508.52      494.29     37.95 o 
   9   2   5      270.29      250.17     23.63 o 
  10   2   5       59.01       73.42     17.41 o 
  11   2   5      504.16      460.74     33.40 o 
  12   2   5       43.11       23.21     15.85 o 
  13   2   5      406.63      419.42     34.51 o 
  14   2   5       19.16       35.91     19.81 o 
  15   2   5      123.31      121.31     34.58 o 
 -17   3   5       40.88       14.40     17.34 o 
 -16   3   5      366.77      377.53     39.04 o 
 -15   3   5        5.61        9.26     12.96 o 
 -14   3   5      253.07      251.33     23.84 o 
 -13   3   5       16.29       21.21     12.05 o 
 -12   3   5      537.39      593.44     28.72 o 
 -11   3   5      193.32      162.70     18.16 o 
 -10   3   5      471.22      488.34     29.07 o 
  -9   3   5      141.98      131.09     17.89 o 
  -8   3   5       97.93      107.05     15.30 o 
  -7   3   5      388.26      347.38     22.43 o 
  -6   3   5     1265.76     1270.69     68.33 o 
  -5   3   5     2045.45     1985.42     46.11 o 
  -4   3   5      605.93      583.15     18.84 o 
  -3   3   5     2273.82     2248.37     31.20 o 
  -2   3   5      239.59      203.51     10.29 o 
  -1   3   5     1103.56     1103.22     22.69 o 
   0   3   5        3.84        7.06      5.78 o 
   1   3   5     1710.66     1599.92     38.85 o 
   2   3   5       77.57       64.74     11.51 o 
   3   3   5     4424.46     4451.50     71.83 o 
   4   3   5      577.38      628.89     28.78 o 
   5   3   5      104.99       94.00     15.27 o 
   6   3   5      155.43      142.55     18.46 o 
   7   3   5      849.08      906.52     42.37 o 
   8   3   5      954.60     1007.23     41.99 o 
   9   3   5      843.85      799.47     39.06 o 
  10   3   5      695.79      723.28     38.79 o 
  11   3   5       93.94       98.73     20.40 o 
  12   3   5      159.89      231.80     29.06 o 
  13   3   5       90.19      103.98     29.76 o 
  14   3   5      194.09      261.70     42.65 o 
  15   3   5        5.98      -14.16     23.81 o 
 -16   4   5        4.19      -15.61     15.90 o 
 -15   4   5      208.10      265.21     32.87 o 
 -14   4   5       39.37       49.71     18.33 o 
 -13   4   5      686.31      686.80     48.57 o 
 -12   4   5       64.18       72.04     15.91 o 
 -11   4   5      395.76      423.83     34.33 o 
 -10   4   5        6.11        5.42     10.09 o 
  -9   4   5     2783.91     2913.42     68.28 o 
  -8   4   5      472.83      474.05     29.26 o 
  -7   4   5      285.84      284.54     22.57 o 
  -6   4   5     1693.18     1737.34     49.12 o 
  -5   4   5      482.82      439.68     25.92 o 
  -4   4   5     1414.32     1366.43     41.31 o 
  -3   4   5     1251.76     1382.31     33.02 o 
  -2   4   5      705.11      679.86     21.17 o 
  -1   4   5       36.95       38.63      8.68 o 
   0   4   5     1767.30     1790.51     38.86 o 
   1   4   5      213.75      180.07     16.85 o 
   2   4   5     1122.77     1138.66     37.71 o 
   3   4   5      588.12      546.69     27.77 o 
   4   4   5     4708.80     4913.34     84.58 o 
   5   4   5       10.84       15.73     11.46 o 
   6   4   5      857.69      830.90     37.78 o 
   7   4   5      890.93      901.19     40.36 o 
   8   4   5       66.32       82.49     18.46 o 
   9   4   5      115.18      126.82     22.07 o 
  10   4   5      324.39      312.11     31.50 o 
  11   4   5      290.75      347.12     57.68 o 
  12   4   5      114.07      167.65     37.02 o 
  13   4   5      268.37      356.98     47.32 o 
 -14   5   5      141.12      150.74     27.40 o 
 -13   5   5       25.15       17.93     18.29 o 
 -12   5   5      388.37      428.93     35.52 o 
 -11   5   5      184.03      181.43     32.30 o 
 -10   5   5      243.86      249.32     24.64 o 
  -9   5   5      463.22      477.10     32.30 o 
  -8   5   5      448.19      509.76     32.42 o 
  -7   5   5        7.74       15.16     14.18 o 
  -6   5   5      121.93      119.34     19.28 o 
  -5   5   5      801.04      843.16     60.61 o 
  -4   5   5      272.38      206.97     29.25 o 
  -3   5   5      647.05      610.33     41.32 o 
  -2   5   5      208.56      222.93     19.97 o 
  -1   5   5     1370.02     1410.35     37.25 o 
   0   5   5        2.99       -2.31      7.98 o 
   1   5   5      750.61      804.01     34.15 o 
   2   5   5        7.24       13.89     11.24 o 
   3   5   5      996.50     1120.50     42.19 o 
   4   5   5       15.37        6.01     11.94 o 
   5   5   5      281.75      304.57     27.07 o 
   6   5   5       15.56       -1.63     12.64 o 
   7   5   5      504.54      515.63     34.99 o 
   8   5   5      255.65      283.38     30.29 o 
   9   5   5      568.53      741.04     68.96 o 
  10   5   5      159.55        7.36     10.98 o 
  11   5   5      101.88        2.21     11.82 o 
  12   5   5      203.99        5.93     13.48 o 
 -12   6   5       32.34       41.11     24.80 o 
 -11   6   5      183.21      231.85     56.78 o 
 -10   6   5      128.94        1.78     10.33 o 
  -8   6   5        3.99       -5.85     17.38 o 
  -7   6   5        3.13       -7.37     16.31 o 
  -6   6   5      694.05      712.87     48.63 o 
  -5   6   5      152.61      164.97     29.80 o 
  -4   6   5      753.63      846.13     62.02 o 
  -3   6   5       30.88       33.48     18.69 o 
  -2   6   5      269.39      317.44     30.43 o 
  -1   6   5       15.21        9.04     12.10 o 
   0   6   5      343.15      385.47     30.43 o 
   1   6   5      142.98      157.67     19.57 o 
   2   6   5      838.62      878.01     40.20 o 
   3   6   5       31.71       35.47     14.99 o 
   4   6   5      240.39      264.75     28.13 o 
   5   6   5       14.46       12.03     14.84 o 
   6   6   5      128.98      163.24     25.67 o 
   7   6   5      104.91       66.65     31.15 o 
   8   6   5       96.97       41.96     64.84 o 
   9   6   5      193.72       -2.37     13.10 o 
  10   6   5       93.14        7.74     15.64 o 
  -9   7   5       60.19      -11.73     11.94 o 
  -8   7   5       92.09       34.17     65.96 o 
  -7   7   5       11.59       19.64     15.00 o 
  -6   7   5       22.26       33.13     29.99 o 
  -5   7   5       87.26      122.56     42.88 o 
  -4   7   5       24.93       20.01     20.75 o 
  -3   7   5      157.40      177.61     33.05 o 
  -2   7   5       55.71       54.52     23.60 o 
  -1   7   5      173.88      141.65     30.64 o 
   0   7   5        9.22       -4.73     19.98 o 
   1   7   5       68.56       32.98     45.09 o 
   2   7   5       15.94        6.74     12.82 o 
   3   7   5       60.72      111.77     28.70 o 
   4   7   5        0.89       -0.66     15.91 o 
   5   7   5      214.84      286.74     33.51 o 
   6   7   5       39.40       48.43     35.06 o 
 -18   0   6      442.33      403.31     66.02 o 
 -17   0   6      177.84       93.51     33.17 o 
 -16   0   6      299.14      320.46     59.36 o 
 -15   0   6      604.96      533.24     61.91 o 
 -14   0   6      496.65      438.28     54.62 o 
 -13   0   6      239.25      158.66     37.04 o 
 -12   0   6     1615.31     1613.39     52.92 o 
 -11   0   6       13.59       11.82      8.44 o 
 -10   0   6     2076.06     2021.15     41.63 o 
  -9   0   6      644.37      669.27     44.03 o 
  -8   0   6     5398.90     5529.46     82.81 o 
  -7   0   6       23.33       10.13      6.97 o 
  -6   0   6     7371.51     7723.88     98.44 o 
  -5   0   6     2162.62     2066.92     44.35 o 
  -4   0   6     9664.55     9896.41    113.22 o 
  -3   0   6     7704.00     8040.41     98.57 o 
  -2   0   6     1292.92     1303.73     35.30 o 
  -1   0   6     4991.57     4944.36     75.14 o 
   0   0   6     3549.58     3683.35     64.39 o 
   1   0   6     8090.05     8034.33    105.46 o 
   2   0   6     1422.31     1520.17     44.56 o 
   3   0   6     2189.74     1991.83     84.54 o 
   4   0   6       50.49       40.49     19.03 o 
   5   0   6     5687.71     5666.97    160.54 o 
   6   0   6      290.59      215.24     41.11 o 
   7   0   6     3838.81     3871.29    166.38 o 
   8   0   6      871.71      869.05     47.38 o 
   9   0   6     5722.80     5764.67    124.33 o 
  10   0   6      348.90      341.44     35.92 o 
  11   0   6      367.96      443.73     45.46 o 
  12   0   6      427.18      369.72     59.28 o 
  13   0   6      359.32      460.88     66.29 o 
  14   0   6      214.96      220.41     53.92 o 
  15   0   6      267.59      278.13     63.43 o 
 -18   1   6       61.62       25.68     33.11 o 
 -17   1   6      320.68      280.48     56.27 o 
 -16   1   6      140.89       87.31     25.91 o 
 -15   1   6      364.51      414.77     45.31 o 
 -14   1   6      273.48      281.15     25.57 o 
 -13   1   6     2736.76     2933.57     55.68 o 
 -12   1   6      354.09      328.86     20.32 o 
 -11   1   6     3027.39     2990.58     52.50 o 
 -10   1   6       77.21       61.74      9.37 o 
  -9   1   6      891.52      839.08     23.19 o 
  -8   1   6     1998.60     2023.31     44.62 o 
  -7   1   6     4035.15     3875.48     61.18 o 
  -6   1   6     2314.92     2361.39     31.66 o 
  -5   1   6     1054.86      948.82     19.91 o 
  -4   1   6     1276.45     1185.07     23.21 o 
  -3   1   6     3126.36     3166.92     40.37 o 
  -2   1   6     2423.02     2366.20     34.93 o 
  -1   1   6      657.22      672.84     18.66 o 
   0   1   6     6883.65     6909.21     59.65 o 
   1   1   6      504.87      466.59     21.28 o 
   2   1   6     5507.49     5465.90     67.80 o 
   3   1   6      542.51      568.64     18.44 o 
   4   1   6     2610.21     2394.99     53.58 o 
   5   1   6      239.27      214.40     19.41 o 
   6   1   6     2112.28     2130.36     72.23 o 
   7   1   6       58.66       50.50     14.39 o 
   8   1   6     3150.86     3233.23    123.47 o 
   9   1   6       61.93       52.83     15.53 o 
  10   1   6      316.04      339.36     29.08 o 
  11   1   6      336.71      394.21     32.28 o 
  12   1   6      824.23      849.47     60.18 o 
  13   1   6      722.08      679.20     42.49 o 
  14   1   6      353.68      406.23     36.40 o 
  15   1   6      130.87      130.56     27.18 o 
 -18   2   6      226.96      354.88     66.49 o 
 -17   2   6       18.36        7.13     11.49 o 
 -16   2   6      419.82      443.48     40.57 o 
 -15   2   6        4.98        6.37     13.69 o 
 -14   2   6     1054.77     1139.11     39.09 o 
 -13   2   6       45.32       37.44     12.07 o 
 -12   2   6      764.78      814.63     31.47 o 
 -11   2   6        5.18        7.60     10.07 o 
 -10   2   6      856.61      850.70     34.58 o 
  -9   2   6       12.68       12.38      9.04 o 
  -8   2   6     2319.52     2247.39     55.63 o 
  -7   2   6     1032.72     1028.77     33.52 o 
  -6   2   6     1986.92     1942.94     44.66 o 
  -5   2   6      952.49      952.10     30.26 o 
  -4   2   6     3277.32     3370.42     99.39 o 
  -3   2   6      615.27      569.50     18.29 o 
  -2   2   6       99.08      112.98      9.84 o 
  -1   2   6     4934.25     4804.13     44.73 o 
   0   2   6     1403.33     1408.57     24.08 o 
   1   2   6     4826.58     4640.97     48.43 o 
   2   2   6      415.65      452.09     22.53 o 
   3   2   6     4008.40     4098.07     69.29 o 
   4   2   6     1103.99     1109.26     36.94 o 
   5   2   6     3220.48     3194.50     65.44 o 
   6   2   6       28.24       20.20     10.96 o 
   7   2   6     1917.94     1849.99     54.20 o 
   8   2   6      427.82      417.61     29.03 o 
   9   2   6      627.62      632.02     36.78 o 
  10   2   6       21.73       27.76     14.82 o 
  11   2   6      481.39      531.07     36.56 o 
  12   2   6      295.35      334.11     32.62 o 
  13   2   6      230.28      249.48     32.14 o 
  14   2   6      134.72      132.54     26.59 o 
  15   2   6      125.06      180.97     38.45 o 
 -17   3   6       32.85       -5.93     14.90 o 
 -16   3   6       53.47       30.01     12.06 o 
 -15   3   6      144.25      174.50     22.43 o 
 -14   3   6        2.91        5.57     12.16 o 
 -13   3   6      486.28      480.57     28.08 o 
 -12   3   6        2.62       -5.53      9.37 o 
 -11   3   6      571.68      560.66     31.85 o 
 -10   3   6      343.37      348.92     25.56 o 
  -9   3   6       85.05      101.75     16.81 o 
  -8   3   6      598.84      605.76     30.00 o 
  -7   3   6      660.55      594.77     28.58 o 
  -6   3   6      259.20      253.80     19.71 o 
  -5   3   6     1468.27     1384.27     39.55 o 
  -4   3   6     1040.35     1023.37     25.69 o 
  -3   3   6     1549.40     1612.34     27.69 o 
  -2   3   6       48.20       31.83      6.61 o 
  -1   3   6      295.22      282.41     12.30 o 
   0   3   6     2136.23     2192.18     32.71 o 
   1   3   6        2.26       -0.17      6.92 o 
   2   3   6      717.62      692.49     28.84 o 
   3   3   6       52.13       46.01     11.82 o 
   4   3   6      712.01      636.23     30.28 o 
   5   3   6       77.20       51.71     13.47 o 
   6   3   6      140.14      143.61     19.67 o 
   7   3   6      112.62      104.66     18.63 o 
   8   3   6     1106.02     1218.00     47.64 o 
   9   3   6      198.43      177.55     24.73 o 
  10   3   6      520.54      504.98     35.37 o 
  11   3   6       89.07       62.38     19.30 o 
  12   3   6      237.50      248.76     30.24 o 
  13   3   6       37.90       42.93     21.14 o 
  14   3   6       87.10      104.41     43.48 o 
 -16   4   6       76.33       98.90     24.74 o 
 -15   4   6       32.54       68.75     20.57 o 
 -14   4   6       49.34       71.17     17.43 o 
 -13   4   6       19.86       24.80     13.96 o 
 -12   4   6       46.25       44.66     16.03 o 
 -11   4   6        9.65        5.95     11.12 o 
 -10   4   6      134.14      135.01     21.67 o 
  -9   4   6       13.58        8.48     11.81 o 
  -8   4   6      263.56      272.43     23.97 o 
  -7   4   6      470.61      510.47     29.46 o 
  -6   4   6       91.66       65.30     14.57 o 
  -5   4   6      159.36      171.51     19.76 o 
  -4   4   6      280.24      302.95     21.96 o 
  -3   4   6       89.13       87.58     11.59 o 
  -2   4   6       80.15       92.20      9.79 o 
  -1   4   6      203.96      215.70     16.20 o 
   0   4   6      164.14      157.47     15.76 o 
   1   4   6      173.46      180.30     18.64 o 
   2   4   6      342.82      344.16     38.34 o 
   3   4   6        5.95        3.12      9.88 o 
   4   4   6       71.86       64.12     15.56 o 
   5   4   6      684.57      701.19     35.78 o 
   6   4   6        0.07        9.22     11.66 o 
   7   4   6      108.94      132.68     22.09 o 
   8   4   6       12.02       19.06     14.89 o 
   9   4   6      101.46       98.23     21.33 o 
  10   4   6       38.70       57.49     19.48 o 
  11   4   6       57.94       22.08     23.21 o 
  12   4   6        1.44       -7.74     15.41 o 
  13   4   6       16.77       35.93     27.08 o 
 -14   5   6        0.49        3.02     17.29 o 
 -13   5   6        7.39        6.44     15.85 o 
 -12   5   6       38.89       46.70     18.45 o 
 -11   5   6       10.94       28.07     15.00 o 
 -10   5   6       85.54      102.79     20.78 o 
  -9   5   6       84.75      104.27     20.30 o 
  -8   5   6      136.38       98.16     19.46 o 
  -7   5   6        8.13        9.38     13.70 o 
  -6   5   6        8.59       13.31     11.98 o 
  -5   5   6       57.71       52.89     15.80 o 
  -4   5   6        1.10       17.38     14.94 o 
  -3   5   6        4.57       17.84     14.23 o 
  -2   5   6      239.13      217.97     19.62 o 
  -1   5   6       58.04       48.54     13.11 o 
   0   5   6       57.63       56.12     12.12 o 
   1   5   6        1.28        5.59      9.61 o 
   2   5   6       33.48       33.04     13.80 o 
   3   5   6       17.62       18.82     12.84 o 
   4   5   6       11.25        7.58     12.50 o 
   5   5   6       30.47       28.52     14.63 o 
   6   5   6       19.00       25.52     14.99 o 
   7   5   6        1.67        4.03     14.75 o 
   8   5   6        8.73       16.62     16.30 o 
   9   5   6        5.80        2.33     12.79 o 
  10   5   6        3.65       -7.14     11.79 o 
  11   5   6       18.54       -1.84     13.15 o 
 -12   6   6       13.69        1.03     18.63 o 
 -11   6   6       47.06      -10.50     10.50 o 
 -10   6   6        0.27        4.06     11.82 o 
  -9   6   6        4.77        3.26     14.51 o 
  -8   6   6      159.01       66.47     83.01 o 
  -7   6   6       13.29       20.90     19.26 o 
  -6   6   6        4.61        1.25     16.88 o 
  -5   6   6        6.74       10.60     17.37 o 
  -4   6   6        6.00       12.31     17.38 o 
  -3   6   6        2.97        3.44     15.92 o 
  -2   6   6       26.92       15.91     15.12 o 
  -1   6   6       26.41       21.09     14.95 o 
   0   6   6        0.70        4.30     14.19 o 
   1   6   6       32.36       36.89     16.08 o 
   2   6   6       72.39       55.69     15.18 o 
   3   6   6       35.91       35.48     15.62 o 
   4   6   6        1.11      -12.45     12.71 o 
   5   6   6       18.74       21.21     15.91 o 
   6   6   6       25.94       33.90     17.48 o 
   7   6   6        3.02       -9.21     13.51 o 
   8   6   6       74.50       12.14     48.24 o 
   9   6   6        4.09       -1.01     12.95 o 
  -8   7   6       20.53       32.58     16.50 o 
  -7   7   6       11.77       25.14     30.11 o 
  -6   7   6       12.14        3.54     23.61 o 
  -5   7   6       37.63       36.17     21.87 o 
  -4   7   6        9.13        0.21     19.95 o 
  -3   7   6        4.92        6.10     17.74 o 
  -2   7   6       16.80       53.67     24.33 o 
  -1   7   6       13.23        4.22     13.92 o 
   0   7   6      113.37       47.21     40.43 o 
   1   7   6        0.75       10.20     16.33 o 
   2   7   6        3.45      -11.94     12.56 o 
   3   7   6       22.24       17.00     14.25 o 
   4   7   6       10.35       16.78     19.83 o 
   5   7   6        6.78        8.68     17.22 o 
 -18   1   7       18.77       19.67     15.72 o 
 -17   1   7       77.16       18.06     30.52 o 
 -16   1   7       89.49       26.52     30.52 o 
 -15   1   7       61.21       77.88     24.65 o 
 -14   1   7       15.90        2.96     11.96 o 
 -13   1   7       90.56       66.17     17.57 o 
 -12   1   7       13.04       13.72      9.57 o 
 -11   1   7      333.30      301.27     31.96 o 
 -10   1   7      676.63      614.66     28.38 o 
  -9   1   7      427.81      445.91     23.53 o 
  -8   1   7      307.81      303.41     19.22 o 
  -7   1   7       65.09       46.91      6.56 o 
  -6   1   7       69.52       57.82      7.63 o 
  -5   1   7       13.91       10.83      4.82 o 
  -4   1   7       69.58       72.14      8.44 o 
  -3   1   7     3047.59     3146.31     43.34 o 
  -2   1   7     2890.70     2983.27     42.44 o 
  -1   1   7       62.88       44.47      9.31 o 
   0   1   7      526.60      528.19     18.50 o 
   1   1   7       10.85       11.82      6.12 o 
   2   1   7     1901.81     2051.48     35.78 o 
   3   1   7      308.62      272.56     15.13 o 
   4   1   7      487.82      513.57     20.99 o 
   5   1   7      195.11      195.67     20.70 o 
   6   1   7       49.35       50.94     14.00 o 
   7   1   7       45.65       32.68     20.66 o 
   8   1   7       67.29       52.88     15.70 o 
   9   1   7       36.28       29.54     15.69 o 
  10   1   7       68.00       63.82     18.58 o 
  11   1   7       67.47       76.46     20.59 o 
  12   1   7       18.06       32.52     17.11 o 
  13   1   7       70.44       68.07     21.49 o 
  14   1   7       57.33       79.60     24.98 o 
  15   1   7       30.91        2.28     19.65 o 
 -18   2   7       75.91       15.39     46.40 o 
 -17   2   7        4.58        6.38     14.31 o 
 -16   2   7       69.24       23.78     18.71 o 
 -15   2   7       12.53       14.90     14.79 o 
 -14   2   7        9.57        9.42     11.16 o 
 -13   2   7     1050.48     1047.75     37.22 o 
 -12   2   7        2.33       -7.05     14.06 o 
 -11   2   7      114.73      109.68     17.51 o 
 -10   2   7       65.94       71.88     14.61 o 
  -9   2   7      216.21      181.33     19.10 o 
  -8   2   7      205.21      173.48     17.74 o 
  -7   2   7     1082.34     1061.09     35.11 o 
  -6   2   7       34.59       37.08     10.21 o 
  -5   2   7      866.80      836.43     29.76 o 
  -4   2   7      302.57      294.01     14.22 o 
  -3   2   7     2092.94     2126.11     36.84 o 
  -2   2   7       21.63       18.37      6.12 o 
  -1   2   7      438.72      405.10     23.11 o 
   0   2   7      521.74      471.51     14.51 o 
   1   2   7      132.90      123.94      9.06 o 
   2   2   7      556.32      489.71     24.78 o 
   3   2   7        3.73       -1.26      7.86 o 
   4   2   7      445.81      385.84     24.72 o 
   5   2   7      965.65      877.75     37.29 o 
   6   2   7     1866.88     1902.08     67.01 o 
   7   2   7       13.53       15.22     12.45 o 
   8   2   7      761.92      763.97     39.69 o 
   9   2   7        1.24        7.20     12.29 o 
  10   2   7      320.25      333.51     31.61 o 
  11   2   7      111.21      100.67     22.57 o 
  12   2   7       73.28       91.68     22.64 o 
  13   2   7       32.34       44.90     20.31 o 
  14   2   7      111.38      119.86     26.63 o 
 -17   3   7       54.41       49.45     21.96 o 
 -16   3   7      125.38      153.35     26.32 o 
 -15   3   7      162.71      200.63     23.61 o 
 -14   3   7      277.40      284.87     24.71 o 
 -13   3   7      317.47      305.57     23.96 o 
 -12   3   7      367.59      362.15     28.91 o 
 -11   3   7      146.68      145.40     21.35 o 
 -10   3   7      327.89      350.35     34.21 o 
  -9   3   7      268.78      258.44     37.03 o 
  -8   3   7     5520.47     5797.87     92.62 o 
  -7   3   7      170.64      175.66     19.47 o 
  -6   3   7     1050.20     1015.25     36.21 o 
  -5   3   7      121.55      126.07     16.27 o 
  -4   3   7      157.90      156.77     13.24 o 
  -3   3   7      291.07      278.70     15.67 o 
  -2   3   7     1208.99     1249.50     26.10 o 
  -1   3   7      907.63      890.04     20.88 o 
   0   3   7      847.32      822.28     20.83 o 
   1   3   7     1180.43     1163.35     32.79 o 
   2   3   7      301.43      277.98     20.84 o 
   3   3   7     1185.95     1209.75     41.05 o 
   4   3   7       13.48       19.88     10.75 o 
   5   3   7     1472.47     1583.36     50.68 o 
   6   3   7        2.70        2.69     11.46 o 
   7   3   7      627.85      697.80     37.71 o 
   8   3   7       10.61        1.21     12.51 o 
   9   3   7      178.42      158.01     24.40 o 
  10   3   7        0.46       13.58     16.41 o 
  11   3   7      376.07      394.58     34.81 o 
  12   3   7       25.56       40.80     19.27 o 
  13   3   7      325.05      392.01     41.61 o 
 -16   4   7       68.42       92.80     24.44 o 
 -15   4   7      287.31      318.85     29.34 o 
 -14   4   7      127.08      119.11     20.60 o 
 -13   4   7      108.60      126.96     19.73 o 
 -12   4   7      242.79      260.52     24.83 o 
 -11   4   7      399.00      436.89     32.20 o 
 -10   4   7       37.46       36.09     15.52 o 
  -9   4   7      227.79      209.12     23.87 o 
  -8   4   7      236.02      255.05     23.78 o 
  -7   4   7      458.33      497.37     29.63 o 
  -6   4   7       47.40       37.46     13.27 o 
  -5   4   7     1199.98     1242.32     42.15 o 
  -4   4   7      344.69      323.62     23.92 o 
  -3   4   7     1815.39     1873.08     55.17 o 
  -2   4   7      378.09      390.71     19.89 o 
  -1   4   7      785.72      779.22     26.12 o 
   0   4   7      420.20      361.28     20.88 o 
   1   4   7      688.46      720.49     28.57 o 
   2   4   7      458.78      492.78     33.91 o 
   3   4   7      372.37      397.58     27.43 o 
   4   4   7     1193.52     1289.72     83.07 o 
   5   4   7      157.49      148.49     21.78 o 
   6   4   7      345.04      347.83     29.58 o 
   7   4   7      203.67      205.44     26.56 o 
   8   4   7      349.97      372.46     32.59 o 
   9   4   7      103.65      110.95     23.57 o 
  11   4   7      115.31       47.04     34.20 o 
  12   4   7      229.97      325.31     69.78 o 
 -14   5   7       56.78       87.04     23.90 o 
 -13   5   7       47.66       42.46     19.23 o 
 -12   5   7      333.52      352.06     28.69 o 
 -11   5   7       11.53       31.71     17.21 o 
 -10   5   7      143.31      178.54     25.39 o 
  -9   5   7        1.78       11.59     13.71 o 
  -8   5   7     1249.93     1364.18     51.26 o 
  -7   5   7        1.67        1.53     12.11 o 
  -6   5   7      692.76      722.15     36.86 o 
  -5   5   7       47.81       47.20     15.91 o 
  -4   5   7      286.07      303.97     35.26 o 
  -3   5   7      621.60      539.53     53.00 o 
  -2   5   7      590.73      641.73     36.57 o 
  -1   5   7      205.65      239.95     22.29 o 
   0   5   7      348.65      375.83     23.98 o 
   1   5   7      499.49      569.32     28.36 o 
   2   5   7      447.68      496.01     31.36 o 
   3   5   7      302.70      306.31     27.60 o 
   4   5   7        2.03        6.59     12.65 o 
   5   5   7      656.01      684.09     39.16 o 
   6   5   7       46.36       33.08     16.30 o 
   7   5   7      391.13      456.45     36.40 o 
   8   5   7       11.56        8.13     15.52 o 
   9   5   7      196.97       92.66    130.53 o 
  10   5   7        5.21       -0.10     12.82 o 
  11   5   7      124.08        4.45     15.86 o 
 -11   6   7      101.17       28.92     49.44 o 
 -10   6   7        0.81       -6.79     13.46 o 
  -9   6   7      510.45      549.10     64.41 o 
  -8   6   7       31.63       13.05     17.11 o 
  -7   6   7      154.61      145.30    129.61 o 
  -6   6   7        0.58       -9.35     16.55 o 
  -5   6   7      159.68      211.98     34.35 o 
  -4   6   7       11.45       16.60     19.38 o 
  -3   6   7      114.16      178.51     31.49 o 
  -2   6   7      150.77      151.91     30.79 o 
  -1   6   7      481.34      467.11     40.72 o 
   0   6   7      289.73      238.78     30.76 o 
   1   6   7      186.90      224.08     28.44 o 
   2   6   7        4.86       -7.55     11.75 o 
   3   6   7      103.31       86.49     21.01 o 
   4   6   7      570.35      674.44     40.93 o 
   5   6   7      225.96      189.98     27.76 o 
   6   6   7      321.73      404.56     36.06 o 
   7   6   7       11.89       31.43     20.59 o 
   8   6   7      110.04       65.52     62.91 o 
  -8   7   7       45.39       19.19     19.66 o 
  -7   7   7        3.33        4.29     27.78 o 
  -6   7   7       54.32      107.00     29.97 o 
  -5   7   7       72.75       51.23     25.51 o 
  -4   7   7       68.44       89.95     27.92 o 
  -3   7   7        8.01       22.98     54.25 o 
  -2   7   7       88.11      191.55     35.50 o 
  -1   7   7       65.52       56.03     37.36 o 
   0   7   7       39.73       40.30     32.65 o 
   1   7   7       10.68       -0.13     13.83 o 
   2   7   7      109.81       40.98     81.09 o 
   3   7   7      131.79      190.08     35.83 o 
   4   7   7        2.53        5.85     14.65 o 
 -18   0   8      109.56      -12.37     14.96 o 
 -17   0   8      127.01       15.94     17.27 o 
 -16   0   8      138.12       27.21     26.04 o 
 -15   0   8      667.07      639.98     66.61 o 
 -14   0   8      559.12      518.20     61.71 o 
 -13   0   8      248.43      226.17     45.34 o 
 -12   0   8      994.64      966.44     45.21 o 
 -11   0   8      312.67      334.16     45.23 o 
 -10   0   8     2499.20     2548.52    106.70 o 
  -9   0   8     1192.58     1291.39     74.40 o 
  -8   0   8     1126.30     1130.46     38.18 o 
  -7   0   8      358.98      339.77     22.10 o 
  -6   0   8     3129.50     3059.62     62.63 o 
  -5   0   8      486.76      503.83     53.21 o 
  -4   0   8      285.99      221.36     18.60 o 
  -3   0   8      115.77       89.74     14.48 o 
  -2   0   8     4381.69     4462.02     79.49 o 
  -1   0   8      261.65      269.27     26.84 o 
   0   0   8     4470.82     4555.62     82.21 o 
   1   0   8     3094.91     3025.70     66.65 o 
   2   0   8     3333.39     3458.04     73.57 o 
   3   0   8      292.08      259.44     17.41 o 
   4   0   8     1253.52     1194.23     61.38 o 
   5   0   8     1102.22     1139.70     78.43 o 
   6   0   8     1197.79     1192.40     82.07 o 
   7   0   8     2125.77     2214.39    114.73 o 
   8   0   8      484.62      499.48     62.02 o 
   9   0   8      679.61      660.34     72.75 o 
  10   0   8      172.43      148.37     44.64 o 
  11   0   8      474.87      540.64     70.44 o 
  12   0   8       69.65      115.36     43.39 o 
  13   0   8      491.92      534.41     75.02 o 
  14   0   8      218.19      237.06     62.92 o 
 -18   1   8      388.32      393.92     64.84 o 
 -17   1   8       66.92        5.99     11.47 o 
 -15   1   8       42.86       33.05     21.53 o 
 -14   1   8      207.04      235.11     25.34 o 
 -13   1   8      571.20      650.71     34.28 o 
 -12   1   8      462.61      471.20     44.80 o 
 -11   1   8     1336.81     1367.65     43.07 o 
 -10   1   8      581.50      592.82     28.56 o 
  -9   1   8     1679.36     1705.97     45.27 o 
  -8   1   8      621.82      607.33     27.35 o 
  -7   1   8     2262.03     2227.97     49.33 o 
  -6   1   8       20.25       19.14      6.20 o 
  -5   1   8     2675.22     2666.35     43.43 o 
  -4   1   8     1320.08     1389.76     29.86 o 
  -3   1   8    16495.08    17230.58    131.50 o 
  -2   1   8      128.46      130.51     11.87 o 
  -1   1   8     1213.39     1109.17     27.68 o 
   0   1   8      254.51      225.49     14.49 o 
   1   1   8     1225.72     1178.27     28.40 o 
   2   1   8     2641.67     2697.87     44.38 o 
   3   1   8     2970.30     3139.15     58.65 o 
   4   1   8     1765.30     1865.00     44.11 o 
   5   1   8      796.52      812.33     27.53 o 
   6   1   8     1911.39     2019.67     59.40 o 
   7   1   8      466.30      486.17     32.71 o 
   8   1   8      940.63     1015.47     46.41 o 
   9   1   8        9.61       11.84     14.25 o 
  10   1   8     1265.86     1383.57     56.78 o 
  11   1   8        2.95        3.94     16.34 o 
  12   1   8      569.17      613.03     43.04 o 
  13   1   8        0.19      -10.99     19.43 o 
  14   1   8      177.54      234.17     42.69 o 
 -17   2   8       43.58       24.56     26.29 o 
 -16   2   8      115.32       61.76     38.64 o 
 -15   2   8      575.30      592.05     38.04 o 
 -14   2   8       45.38       57.93     16.91 o 
 -13   2   8       32.57       35.30     12.48 o 
 -12   2   8      351.41      354.09     32.06 o 
 -11   2   8      332.28      310.74     24.49 o 
 -10   2   8     1475.12     1517.95     53.51 o 
  -9   2   8       58.72       56.23     13.70 o 
  -8   2   8     1578.10     1697.53     47.17 o 
  -7   2   8        8.44        5.07      8.73 o 
  -6   2   8      973.55      970.08     34.42 o 
  -5   2   8      163.25      150.56     11.92 o 
  -4   2   8     4117.02     4200.42     55.15 o 
  -3   2   8       12.86       14.97      6.47 o 
  -2   2   8     1088.96     1086.33     51.60 o 
  -1   2   8       61.22       63.63      9.45 o 
   0   2   8     1583.82     1653.07     31.77 o 
   1   2   8      954.13      938.70     22.23 o 
   2   2   8     1219.54     1144.72     33.50 o 
   3   2   8      286.80      246.52     20.94 o 
   4   2   8      700.90      742.39     34.66 o 
   5   2   8      981.15      903.84     42.28 o 
   6   2   8       65.99       75.88     19.03 o 
   7   2   8       34.53       42.24     15.74 o 
   8   2   8      149.41      128.69     22.29 o 
   9   2   8     1915.40     1926.79     65.11 o 
  10   2   8      258.16      229.33     30.35 o 
  11   2   8      627.80      721.35     64.87 o 
  12   2   8        1.54      -12.26     15.24 o 
  13   2   8      211.28      251.36     50.79 o 
  14   2   8        4.40        1.09     25.43 o 
 -17   3   8       62.13       69.55     29.69 o 
 -16   3   8       96.98       88.88     23.41 o 
 -15   3   8      299.54      297.90     31.90 o 
 -14   3   8       56.10       45.52     14.90 o 
 -13   3   8      154.19      160.09     20.81 o 
 -12   3   8       89.07       85.88     19.43 o 
 -11   3   8      281.84      286.69     25.96 o 
 -10   3   8       56.56       52.66     15.28 o 
  -9   3   8       30.12       46.82     14.56 o 
  -8   3   8      455.05      452.18     28.26 o 
  -7   3   8     2034.71     1972.15     52.78 o 
  -6   3   8       61.03       55.93     13.29 o 
  -5   3   8      517.53      529.52     27.73 o 
  -4   3   8       79.65       65.10     16.43 o 
  -3   3   8      545.93      499.23     21.12 o 
  -2   3   8      101.33      106.25     12.09 o 
  -1   3   8      408.33      358.03     15.13 o 
   0   3   8      257.58      262.67     16.13 o 
   1   3   8      594.79      619.59     26.24 o 
   2   3   8      593.22      547.85     25.73 o 
   3   3   8     1124.83     1176.03     43.11 o 
   4   3   8      105.69       94.93     17.74 o 
   5   3   8      563.64      535.29     32.44 o 
   6   3   8      414.46      423.39     30.68 o 
   7   3   8      181.61      175.39     24.93 o 
   8   3   8      463.78      488.67     40.52 o 
   9   3   8       76.29       72.40     20.83 o 
  10   3   8       18.66        7.42     16.23 o 
  11   3   8      117.99       65.15     21.74 o 
  12   3   8      173.56      209.58     32.82 o 
  13   3   8        0.71      -13.88     18.23 o 
 -15   4   8       58.08       70.29     18.58 o 
 -14   4   8        6.72        9.80     14.01 o 
 -13   4   8        1.05      -11.09     11.09 o 
 -12   4   8      193.52      160.52     25.15 o 
 -11   4   8        1.36       -0.92     12.48 o 
 -10   4   8      503.55      533.53     33.97 o 
  -9   4   8      141.69       95.84     18.78 o 
  -8   4   8       41.45       20.46     13.00 o 
  -7   4   8      141.48      137.93     19.95 o 
  -6   4   8       98.35      114.31     18.52 o 
  -5   4   8        1.00        5.61     10.53 o 
  -4   4   8      207.65      219.08     22.01 o 
  -3   4   8       41.99       47.34     13.35 o 
  -2   4   8      301.16      321.46     19.96 o 
  -1   4   8        1.15        0.03      7.52 o 
   0   4   8      499.68      521.13     23.20 o 
   1   4   8      115.71      115.53     15.65 o 
   2   4   8       34.67       21.35     10.99 o 
   3   4   8      284.13      278.67     25.86 o 
   4   4   8      224.61      223.68     25.63 o 
   5   4   8       42.05       43.03     15.90 o 
   6   4   8       82.90       57.10     18.20 o 
   7   4   8        3.95        1.08     14.25 o 
   8   4   8       45.30       44.32     18.06 o 
   9   4   8       98.91       19.18     18.71 o 
  10   4   8       21.84        5.68     14.06 o 
  11   4   8       42.54        1.33     11.76 o 
 -14   5   8       64.98       57.03     22.40 o 
 -13   5   8       14.12       11.65     16.05 o 
 -12   5   8        7.58       19.92     17.52 o 
 -11   5   8        4.65       13.20     15.97 o 
 -10   5   8       16.00        0.63     14.44 o 
  -9   5   8       54.25       68.31     18.06 o 
  -8   5   8       89.84       74.21     19.02 o 
  -7   5   8       15.12       11.84     14.23 o 
  -6   5   8        0.14      -10.82     11.05 o 
  -5   5   8       10.13       40.00     18.66 o 
  -4   5   8        4.00       14.26     16.11 o 
  -3   5   8        8.22       15.17     15.90 o 
  -2   5   8      108.35      132.78     27.02 o 
  -1   5   8        1.21       -4.91     12.52 o 
   0   5   8       23.62       20.57     10.67 o 
   1   5   8       64.14       65.00     14.93 o 
   2   5   8      251.59      234.45     23.89 o 
   3   5   8        9.75        8.74     13.41 o 
   4   5   8       23.43       18.36     14.66 o 
   5   5   8        5.25       11.85     15.51 o 
   6   5   8        0.68       11.25     15.93 o 
   7   5   8        0.25       -9.05     15.78 o 
   8   5   8       24.64        5.85     11.82 o 
   9   5   8      119.07       31.39     50.30 o 
  10   5   8        4.08        2.67     12.47 o 
 -11   6   8        1.82      -12.59     15.17 o 
 -10   6   8        3.50       11.42     13.67 o 
  -9   6   8        1.94       -2.21     11.06 o 
  -8   6   8       19.22        7.16     14.72 o 
  -7   6   8        1.49       -4.60     16.80 o 
  -6   6   8        6.23       10.19     17.79 o 
  -5   6   8       66.62       58.51     24.02 o 
  -4   6   8        2.29       19.12     19.33 o 
  -3   6   8       17.34       16.73     18.91 o 
  -2   6   8       12.68       27.72     19.93 o 
  -1   6   8       10.26       11.13     16.72 o 
   0   6   8        0.17       19.47     16.50 o 
   1   6   8       28.48       37.36     23.57 o 
   2   6   8       54.39       45.32     19.11 o 
   3   6   8       22.33       31.00     15.18 o 
   4   6   8       10.20       16.76     17.23 o 
   5   6   8        0.31        4.07     25.40 o 
   6   6   8       15.37       20.19     18.17 o 
   7   6   8       11.63       13.29     19.50 o 
  -7   7   8       21.52       -6.03     18.05 o 
  -6   7   8       11.88       31.75     28.37 o 
  -5   7   8       26.68       38.67     24.62 o 
  -4   7   8       37.72       41.21     23.72 o 
  -3   7   8      195.00      235.84     39.17 o 
  -2   7   8       14.93       -3.78     20.39 o 
  -1   7   8        0.93       -7.84     19.90 o 
   0   7   8        0.09       -7.45     12.34 o 
   1   7   8        7.27        8.40     13.20 o 
   2   7   8        3.46       -2.77     16.78 o 
   3   7   8        6.13      -13.43     30.27 o 
 -18   1   9       30.25       -9.92     11.91 o 
 -17   1   9       36.80        7.01     11.49 o 
 -16   1   9       63.93        0.07     10.12 o 
 -15   1   9       53.76       11.22     19.08 o 
 -14   1   9       30.89       38.04     22.33 o 
 -13   1   9      214.75      221.17     34.91 o 
 -12   1   9      260.31      215.21     32.22 o 
 -11   1   9        2.40       11.95     15.66 o 
 -10   1   9      124.17      107.03     16.36 o 
  -9   1   9      327.95      317.05     22.59 o 
  -8   1   9       15.81       20.11     10.18 o 
  -7   1   9      313.50      331.23     22.41 o 
  -6   1   9      147.70      135.60     12.18 o 
  -5   1   9      225.18      222.22     18.48 o 
  -4   1   9      306.47      288.45     19.88 o 
  -3   1   9      216.72      209.19     14.61 o 
  -2   1   9      199.43      171.22     13.89 o 
  -1   1   9       83.14       71.07     10.37 o 
   0   1   9       43.70       40.72      9.34 o 
   1   1   9       30.30       22.34      8.14 o 
   2   1   9      193.82      176.15     13.54 o 
   3   1   9       62.85       65.27     10.96 o 
   4   1   9        9.76       15.48     11.15 o 
   5   1   9       13.11       23.72     16.19 o 
   6   1   9      251.25      282.36     34.00 o 
   7   1   9      654.81      687.25     52.12 o 
   8   1   9      335.87      325.41     39.14 o 
   9   1   9        7.14       17.74     20.35 o 
  10   1   9       31.18       31.97     43.72 o 
  11   1   9       92.96      104.77     31.41 o 
  12   1   9        4.03       12.62     22.59 o 
  13   1   9        1.71       -0.72     22.06 o 
 -17   2   9        3.34      -14.28     16.05 o 
 -16   2   9       43.31       53.05     25.21 o 
 -15   2   9       71.04       72.63     20.06 o 
 -14   2   9      261.83      300.78     29.30 o 
 -13   2   9        3.55      -11.66     16.42 o 
 -12   2   9      169.25      185.32     24.66 o 
 -11   2   9        5.81        9.82     12.31 o 
 -10   2   9      967.01      906.12     38.28 o 
  -9   2   9      396.28      379.69     25.65 o 
  -8   2   9       20.43       24.32     11.15 o 
  -7   2   9      469.79      471.64     27.05 o 
  -6   2   9        2.15        6.12      8.78 o 
  -5   2   9      720.04      698.55     30.09 o 
  -4   2   9      161.88      178.36     14.16 o 
  -3   2   9      663.75      665.71     23.46 o 
  -2   2   9      199.22      211.22     15.46 o 
  -1   2   9      916.92      941.39     27.54 o 
   0   2   9        0.80        4.72      6.50 o 
   1   2   9      657.81      647.28     26.93 o 
   2   2   9        0.89        5.08      9.72 o 
   3   2   9      502.36      472.98     25.10 o 
   4   2   9      397.47      361.10     27.87 o 
   5   2   9      109.80      112.58     19.60 o 
   6   2   9      408.43      428.16     31.78 o 
   7   2   9      216.62      182.85     28.12 o 
   8   2   9       26.08        5.64     15.19 o 
   9   2   9        2.41        5.27     15.40 o 
  10   2   9       86.33       79.81     22.55 o 
  11   2   9       10.98       19.09     18.21 o 
  12   2   9      131.59      160.35     29.95 o 
  13   2   9       29.48       13.40     21.13 o 
 -16   3   9        1.64        7.74     17.59 o 
 -15   3   9      238.04      213.31     28.89 o 
 -14   3   9        0.88       -2.11     11.81 o 
 -13   3   9      243.03      240.65     29.17 o 
 -12   3   9       50.71       39.57     16.64 o 
 -11   3   9      312.47      292.43     32.17 o 
 -10   3   9        9.66       10.38     12.52 o 
  -9   3   9       41.15       60.23     15.90 o 
  -8   3   9      332.88      389.85     27.40 o 
  -7   3   9      265.11      245.84     22.69 o 
  -6   3   9      474.13      415.38     26.69 o 
  -5   3   9      775.15      758.07     33.66 o 
  -4   3   9     1065.11     1060.95     37.63 o 
  -3   3   9      152.74      147.92     15.11 o 
  -2   3   9     1051.40     1034.23     30.22 o 
  -1   3   9       53.69       61.65     13.98 o 
   0   3   9      738.95      720.35     25.90 o 
   1   3   9      449.96      416.01     23.76 o 
   2   3   9     3368.59     3412.49     84.55 o 
   3   3   9      289.02      296.49     22.35 o 
   4   3   9       82.10       73.74     17.41 o 
   5   3   9      111.05      132.74     21.84 o 
   6   3   9      325.75      309.12     29.46 o 
   7   3   9      450.96      441.77     34.08 o 
   8   3   9      224.84      247.69     31.57 o 
   9   3   9      539.33      642.76     71.30 o 
  10   3   9       46.70       16.85     16.35 o 
  11   3   9      320.99      496.74     68.52 o 
  12   3   9        1.82       13.07     19.86 o 
 -15   4   9       85.55       81.26     19.72 o 
 -14   4   9      263.24      300.91     49.21 o 
 -13   4   9       24.38       33.14     17.70 o 
 -12   4   9      314.24      355.69     32.69 o 
 -11   4   9      315.98      327.85     30.71 o 
 -10   4   9      252.50      265.70     29.14 o 
  -9   4   9      112.31      105.06     29.14 o 
  -8   4   9      142.74      127.05     20.73 o 
  -7   4   9     1078.18     1122.48     44.53 o 
  -6   4   9      130.27      128.94     20.24 o 
  -5   4   9     1071.19     1163.80     43.45 o 
  -4   4   9      262.76      259.04     24.00 o 
  -3   4   9      169.10      157.47     27.89 o 
  -2   4   9        6.35        2.05     11.02 o 
  -1   4   9      442.91      444.48     21.94 o 
   0   4   9       13.37       14.66      8.95 o 
   1   4   9      515.39      538.13     28.32 o 
   2   4   9      256.51      291.94     23.69 o 
   3   4   9      632.42      624.76     31.75 o 
   4   4   9      137.99      184.02     25.07 o 
   5   4   9      245.59      285.23     30.23 o 
   6   4   9      279.28      285.85     32.86 o 
   7   4   9      195.19      196.12     28.54 o 
   8   4   9       98.79       55.24     20.53 o 
   9   4   9       63.23        0.01     10.87 o 
  10   4   9       97.34       15.21     32.80 o 
  11   4   9       55.47       23.85     21.27 o 
 -13   5   9      148.29      155.15     24.36 o 
 -12   5   9       48.69       21.28     17.05 o 
 -11   5   9      124.52      161.97     26.33 o 
 -10   5   9       46.49       46.86     17.85 o 
  -9   5   9      207.19      200.54     31.62 o 
  -8   5   9      255.78      265.18     28.40 o 
  -7   5   9       82.59       74.09     19.51 o 
  -6   5   9      319.57      398.40     39.75 o 
  -5   5   9      195.89      190.72     32.35 o 
  -4   5   9      196.12      209.80     33.14 o 
  -3   5   9        4.50      -13.02     13.02 o 
  -2   5   9      619.17      743.01     50.92 o 
  -1   5   9        3.04       -0.87     14.05 o 
   0   5   9      598.95      645.62     32.85 o 
   1   5   9       64.88       37.42     14.55 o 
   2   5   9      504.31      585.85     32.58 o 
   3   5   9        1.40       -0.06     12.49 o 
   4   5   9      212.37      249.11     30.50 o 
   5   5   9      102.93      118.12     22.99 o 
   6   5   9      145.19      183.55     28.56 o 
   7   5   9      315.44      385.58     44.60 o 
   8   5   9      215.81       69.85     80.03 o 
   9   5   9       60.20       15.90     19.00 o 
 -10   6   9      357.69      481.75     67.78 o 
  -9   6   9        5.61       -3.45     14.24 o 
  -8   6   9       50.74       49.14     48.61 o 
  -7   6   9      202.82       71.81     91.24 o 
  -6   6   9       29.12       19.72     35.99 o 
  -5   6   9      278.25      288.74     59.48 o 
  -4   6   9        1.11       -7.02     17.39 o 
  -3   6   9      185.71      210.77     35.90 o 
  -2   6   9        0.03       -8.02     18.11 o 
  -1   6   9      267.53      162.36     88.67 o 
   0   6   9        0.52       14.37     17.08 o 
   1   6   9      198.21      194.26     60.18 o 
   2   6   9        0.54        3.15     17.29 o 
   3   6   9      205.93      230.37     31.89 o 
   4   6   9       32.83       31.96     17.41 o 
   5   6   9       35.12       47.19     18.61 o 
   6   6   9       26.43       46.99     22.48 o 
  -5   7   9       43.17       23.74     23.17 o 
  -4   7   9       38.61       46.32     25.44 o 
  -3   7   9        4.58      -11.04     20.60 o 
  -2   7   9      145.60      200.50     37.72 o 
  -1   7   9        0.21       11.83     15.93 o 
   0   7   9       13.89       17.23     13.13 o 
   1   7   9        1.38        3.02     30.31 o 
 -16   0  10       39.06        1.37     14.37 o 
 -14   0  10        0.89        8.42     24.71 o 
 -13   0  10      282.31      304.99     52.71 o 
 -12   0  10        4.47        1.21     23.89 o 
 -11   0  10      482.65      467.45     56.23 o 
 -10   0  10     1136.66     1227.10     80.19 o 
  -9   0  10     3443.52     3321.32    126.28 o 
  -8   0  10      743.89      775.76     35.93 o 
  -7   0  10      654.51      645.24     60.11 o 
  -6   0  10     1093.65     1094.23     70.91 o 
  -5   0  10      835.40      803.96     74.08 o 
  -4   0  10     1993.33     2118.48     86.79 o 
  -3   0  10     1101.11     1124.01     43.85 o 
  -2   0  10     4974.89     5095.02     95.67 o 
  -1   0  10       67.55       63.56     15.63 o 
   0   0  10     2442.18     2438.09    102.10 o 
   1   0  10      714.37      734.60     37.44 o 
   2   0  10      349.73      357.70     29.66 o 
   3   0  10      128.97      139.10     22.01 o 
   4   0  10     2629.31     2714.10     74.67 o 
   5   0  10      695.17      693.46     40.20 o 
   6   0  10      747.93      851.35     79.41 o 
   7   0  10      272.51      301.15     50.83 o 
   8   0  10      380.57      363.34     56.23 o 
   9   0  10      228.49      253.38     56.03 o 
  10   0  10      378.11      492.20     69.07 o 
  11   0  10      361.40      417.61     68.60 o 
  12   0  10      159.94      162.74     53.88 o 
  13   0  10       84.98      105.10     47.85 o 
 -17   1  10        7.19        8.42     11.51 o 
 -16   1  10        9.12       -2.55     12.98 o 
 -15   1  10       90.44       64.04     41.47 o 
 -14   1  10     1120.64     1133.71     90.61 o 
 -13   1  10        1.65       -3.17     17.31 o 
 -12   1  10      770.35      743.46     49.65 o 
 -11   1  10       30.81       32.41     18.57 o 
 -10   1  10      463.64      495.16     28.44 o 
  -9   1  10      342.48      388.65     25.49 o 
  -8   1  10      824.53      854.70     34.50 o 
  -7   1  10      335.74      336.37     23.61 o 
  -6   1  10      892.03      875.22     27.98 o 
  -5   1  10      784.71      774.99     25.65 o 
  -4   1  10      495.82      448.22     20.42 o 
  -3   1  10     1327.34     1367.79     34.14 o 
  -2   1  10      418.79      387.92     19.65 o 
  -1   1  10     1664.07     1726.43     38.75 o 
   0   1  10      509.86      455.82     22.62 o 
   1   1  10     2367.23     2410.97     46.44 o 
   2   1  10        1.23        3.90      7.80 o 
   3   1  10     1166.02     1150.84     35.66 o 
   4   1  10        9.24       19.22     13.09 o 
   5   1  10     1174.50     1214.97     45.59 o 
   6   1  10      104.69      130.09     28.57 o 
   7   1  10     2067.98     2001.49    110.46 o 
   8   1  10       12.68       -1.52     16.01 o 
   9   1  10      220.25      194.53     36.14 o 
  10   1  10      284.39      348.19     45.58 o 
  11   1  10      233.49      264.95     44.26 o 
  12   1  10      366.31      340.91     70.80 o 
 -17   2  10       79.34       69.32     29.41 o 
 -16   2  10       51.53       19.67     29.11 o 
 -15   2  10      909.53      999.54     58.68 o 
 -14   2  10       11.15       19.62     20.14 o 
 -13   2  10      294.39      304.71     41.11 o 
 -12   2  10        2.66       -1.94     18.38 o 
 -11   2  10      346.61      403.95     29.45 o 
 -10   2  10      532.15      522.26     30.86 o 
  -9   2  10      528.53      522.42     30.68 o 
  -8   2  10        5.76        9.82     11.23 o 
  -7   2  10     1773.86     1850.04     51.76 o 
  -6   2  10     1687.60     1693.82     65.49 o 
  -5   2  10      864.61      898.05     35.28 o 
  -4   2  10      120.75      149.97     14.86 o 
  -3   2  10      300.73      292.41     20.08 o 
  -2   2  10     1540.93     1541.31     37.07 o 
  -1   2  10       86.13       78.33     12.09 o 
   0   2  10     1542.08     1556.35     48.26 o 
   1   2  10        0.62       -8.06      8.06 o 
   2   2  10     1353.18     1359.23     40.43 o 
   3   2  10        1.47        6.64     11.63 o 
   4   2  10     1041.75     1192.56     47.16 o 
   5   2  10       10.83       14.44     16.90 o 
   6   2  10      725.45      712.08     40.87 o 
   7   2  10       70.24       63.05     19.28 o 
   8   2  10      407.54      364.19     35.59 o 
   9   2  10      338.84      449.79     64.18 o 
  10   2  10       10.71       -0.31     17.15 o 
  11   2  10       11.80        7.97     18.09 o 
  12   2  10      212.20      244.73     45.53 o 
 -16   3  10       60.32       76.42     23.47 o 
 -15   3  10       15.20        5.58     16.91 o 
 -14   3  10      100.99       67.20     25.22 o 
 -13   3  10        2.08       15.73     16.42 o 
 -12   3  10      107.38      118.68     22.03 o 
 -11   3  10        2.65       -0.37     13.26 o 
 -10   3  10      121.84      125.18     20.98 o 
  -9   3  10      657.69      674.85     36.20 o 
  -8   3  10      210.10      211.25     23.24 o 
  -7   3  10      536.51      583.75     53.35 o 
  -6   3  10        2.85       -3.98     10.81 o 
  -5   3  10        8.53        6.12     11.18 o 
  -4   3  10      708.61      698.15     43.03 o 
  -3   3  10      876.70      883.17     34.95 o 
  -2   3  10      150.04      121.02     18.66 o 
  -1   3  10      398.40      369.35     27.39 o 
   0   3  10      135.29      115.43     19.21 o 
   1   3  10      502.47      516.07     27.89 o 
   2   3  10       15.15       18.27     11.05 o 
   3   3  10      285.28      323.66     24.14 o 
   4   3  10        5.14        3.82     11.09 o 
   5   3  10      244.93      240.41     31.30 o 
   6   3  10       77.63      102.28     22.12 o 
   7   3  10       17.69       13.10     16.14 o 
   8   3  10        2.28        1.67     16.46 o 
   9   3  10      296.96      130.45    171.88 o 
  10   3  10       80.99       19.66     20.53 o 
  11   3  10      199.61       35.28     57.98 o 
 -14   4  10      108.37      119.55     26.52 o 
 -13   4  10        1.05        2.11     16.60 o 
 -12   4  10       12.68        5.60     16.45 o 
 -11   4  10       66.06       70.84     20.04 o 
 -10   4  10        2.90        2.44     13.66 o 
  -9   4  10        1.91       -7.83     11.05 o 
  -8   4  10       36.16       25.18     14.30 o 
  -7   4  10      117.73       98.85     19.28 o 
  -6   4  10      214.19      190.59     23.70 o 
  -5   4  10       73.92       70.60     22.13 o 
  -4   4  10       56.15       66.87     22.42 o 
  -3   4  10        0.42      -11.65     14.50 o 
  -2   4  10      195.87      204.00     32.04 o 
  -1   4  10        0.63       -1.08     11.58 o 
   0   4  10       64.35       62.45     13.55 o 
   1   4  10      126.51      118.38     15.78 o 
   2   4  10       12.45       -2.35     11.18 o 
   3   4  10        0.26        5.65     11.71 o 
   4   4  10      289.04      274.76     27.22 o 
   5   4  10        8.24       12.65     15.64 o 
   6   4  10       49.42       36.34     18.62 o 
   7   4  10       10.26       21.65     18.51 o 
   8   4  10      150.60       21.76     42.26 o 
   9   4  10        8.10       -9.91     12.36 o 
  10   4  10        4.14       -7.94     12.79 o 
 -12   5  10       22.76       20.23     19.46 o 
 -11   5  10      123.11      119.25     23.81 o 
 -10   5  10       25.14       45.25     17.87 o 
  -9   5  10       11.01       -5.82     13.85 o 
  -8   5  10        3.20        7.31     18.33 o 
  -7   5  10        2.10      -15.64     15.64 o 
  -6   5  10       11.00       -3.97     15.57 o 
  -5   5  10        0.61       -5.01     16.48 o 
  -4   5  10      224.03      192.11     33.39 o 
  -3   5  10       62.82       68.77     24.28 o 
  -2   5  10       12.19       18.07     20.26 o 
  -1   5  10        1.89       11.13     17.39 o 
   0   5  10       14.86        7.14     14.60 o 
   1   5  10       30.29       26.12     12.54 o 
   2   5  10      112.23       95.54     18.97 o 
   3   5  10       20.59       33.63     15.81 o 
   4   5  10        6.30        8.20     13.81 o 
   5   5  10        0.77        1.53     14.29 o 
   6   5  10       10.10       17.28     17.48 o 
   7   5  10       27.85       37.76     21.91 o 
   8   5  10        0.25      -11.50     15.75 o 
  -9   6  10       32.96       12.38     15.09 o 
  -8   6  10       15.94       15.72     15.43 o 
  -7   6  10       84.35       33.28     36.89 o 
  -6   6  10        0.00       -5.86     15.25 o 
  -5   6  10        3.34       -1.49     11.34 o 
  -4   6  10       11.08        9.48     11.95 o 
  -3   6  10        6.15        0.90     13.34 o 
  -2   6  10        5.17        3.32     12.59 o 
  -1   6  10        1.06      -11.99     11.99 o 
   0   6  10       20.03       -0.11     17.66 o 
   1   6  10        1.23        0.66     12.67 o 
   2   6  10        3.98       14.01     13.96 o 
   3   6  10        3.20       -0.13     18.69 o 
   4   6  10        3.86        6.57     15.50 o 
   5   6  10        1.57        8.03     17.54 o 
 -17   1  11       45.65       -1.76     11.97 o 
 -16   1  11        0.98       -2.12     14.51 o 
 -15   1  11       27.33       18.31     22.16 o 
 -14   1  11       35.45       41.90     24.13 o 
 -13   1  11       32.18       42.91     20.94 o 
 -12   1  11        0.86        0.34     15.81 o 
 -11   1  11        5.96        0.28     14.99 o 
 -10   1  11       26.59       16.36     16.39 o 
  -9   1  11      216.51      193.20     21.83 o 
  -8   1  11        0.06       -8.42      9.67 o 
  -7   1  11       21.61       13.51     10.80 o 
  -6   1  11        0.40       -1.25      8.44 o 
  -5   1  11       27.16       23.65      9.08 o 
  -4   1  11      976.62     1009.07     31.03 o 
  -3   1  11        1.98       -5.76      7.18 o 
  -2   1  11        1.06       10.25      8.38 o 
  -1   1  11      231.54      225.16     17.68 o 
   0   1  11      170.75      192.80     17.60 o 
   1   1  11      363.71      338.94     21.02 o 
   2   1  11       25.83       28.04     18.73 o 
   3   1  11        0.12       -3.20     10.89 o 
   4   1  11       89.53       82.70     15.38 o 
   5   1  11        1.42        6.49     16.97 o 
   6   1  11       90.13       98.51     27.37 o 
   7   1  11       34.47       65.81     25.36 o 
   8   1  11        0.99       15.55     20.93 o 
   9   1  11       21.31       40.84     23.21 o 
  10   1  11        6.03       12.66     23.70 o 
  11   1  11        2.95       32.55     25.43 o 
  12   1  11        2.89       -0.46     29.86 o 
 -16   2  11        1.18       -5.73     16.92 o 
 -15   2  11        0.64        7.29     17.36 o 
 -14   2  11       96.16       54.00     45.58 o 
 -13   2  11       38.54       35.38     22.33 o 
 -12   2  11      261.33      286.17     39.84 o 
 -11   2  11       46.49       59.96     17.65 o 
 -10   2  11      609.38      655.39     35.52 o 
  -9   2  11      109.41      102.05     17.96 o 
  -8   2  11       67.19       77.53     16.36 o 
  -7   2  11        5.44       11.56     11.04 o 
  -6   2  11       68.02       51.18     14.41 o 
  -5   2  11      415.44      365.53     26.00 o 
  -4   2  11     2073.13     2138.51     45.54 o 
  -3   2  11        3.37       -5.21      9.50 o 
  -2   2  11      496.31      471.31     23.32 o 
  -1   2  11      556.37      575.80     31.72 o 
   0   2  11        2.22        3.93     10.51 o 
   1   2  11       66.31       67.53     16.33 o 
   2   2  11        8.15       15.36     11.22 o 
   3   2  11      634.65      666.02     30.94 o 
   4   2  11        0.94        1.17     12.98 o 
   5   2  11      314.20      323.96     29.89 o 
   6   2  11       27.15       22.18     15.28 o 
   7   2  11      289.83      251.03     40.44 o 
   8   2  11       41.13       57.43     25.50 o 
   9   2  11      145.09       75.37    104.53 o 
  10   2  11       27.25       12.98     17.84 o 
  11   2  11       88.71      125.07     36.11 o 
 -15   3  11      111.57       49.07     96.76 o 
 -14   3  11       45.60       10.42     27.57 o 
 -13   3  11      101.21       41.46     28.58 o 
 -12   3  11       42.13       54.37     18.33 o 
 -11   3  11        5.22       22.66     15.70 o 
 -10   3  11      312.73      332.54     29.64 o 
  -9   3  11     1635.42     1671.39     55.96 o 
  -8   3  11        0.35        0.71     11.95 o 
  -7   3  11      378.90      377.01     28.29 o 
  -6   3  11       90.74       96.88     18.63 o 
  -5   3  11      277.27      273.41     25.56 o 
  -4   3  11       33.65       32.19     13.95 o 
  -3   3  11       33.53       44.20     18.81 o 
  -2   3  11      125.58      131.57     20.02 o 
  -1   3  11      122.05      112.78     19.45 o 
   0   3  11      332.78      342.20     28.66 o 
   1   3  11      162.51      137.75     19.07 o 
   2   3  11      254.79      277.30     23.90 o 
   3   3  11       33.34       34.23     16.63 o 
   4   3  11      406.04      390.71     30.82 o 
   5   3  11        2.61       14.63     13.22 o 
   6   3  11      200.81      261.13     32.48 o 
   7   3  11       62.15       65.84     21.74 o 
   8   3  11      120.71       15.61     35.14 o 
   9   3  11        1.79       10.81     12.49 o 
  10   3  11      146.73       36.40     41.41 o 
 -14   4  11      137.61      130.64     35.28 o 
 -13   4  11       42.24       48.33     20.61 o 
 -12   4  11      133.83       73.64     41.00 o 
 -11   4  11        1.04       -6.66     13.94 o 
 -10   4  11      267.18      315.41     31.03 o 
  -9   4  11       31.90       25.76     15.16 o 
  -8   4  11      181.95      163.11     24.04 o 
  -7   4  11        0.90       -6.22     11.78 o 
  -6   4  11      242.39      314.36     35.98 o 
  -5   4  11      436.05      504.77     43.37 o 
  -4   4  11      723.89      784.57     56.74 o 
  -3   4  11      187.90      185.93     31.35 o 
  -2   4  11      206.66      173.59     32.12 o 
  -1   4  11      355.91      343.73     39.37 o 
   0   4  11      218.39      206.19     25.93 o 
   1   4  11      476.87      498.65     31.52 o 
   2   4  11       16.06       22.13     12.09 o 
   3   4  11      539.10      578.71     33.05 o 
   4   4  11       63.41       70.22     18.29 o 
   5   4  11      246.26      298.77     30.41 o 
   6   4  11       47.61       35.15     17.55 o 
   7   4  11       93.21       14.93     18.74 o 
   8   4  11       92.72       20.08     32.57 o 
   9   4  11      211.95       54.70     82.98 o 
 -12   5  11       13.87       14.23     19.67 o 
 -11   5  11      131.21      147.57     27.37 o 
 -10   5  11       27.16        5.59     40.66 o 
  -9   5  11      234.41       15.48     13.70 o 
  -8   5  11       22.23       -2.20     14.99 o 
  -7   5  11      128.72       61.29     25.01 o 
  -6   5  11        9.86       21.35     23.14 o 
  -5   5  11       49.82       67.77     24.93 o 
  -4   5  11      168.24      123.72     28.65 o 
  -3   5  11      273.55      287.68     57.21 o 
  -2   5  11       89.20       88.07     25.94 o 
  -1   5  11       66.32       61.89     25.16 o 
   0   5  11      107.45       74.25     42.72 o 
   1   5  11       50.76       24.09     18.53 o 
   2   5  11      250.09      296.17     26.06 o 
   3   5  11       23.72       21.16     15.77 o 
   4   5  11      164.34      217.72     27.34 o 
   5   5  11        2.58        2.72     14.67 o 
   6   5  11       57.56       48.98     20.40 o 
   7   5  11        7.35       -0.87     20.89 o 
  -8   6  11      113.06      186.86     56.50 o 
  -7   6  11        5.52       -7.71     11.65 o 
  -6   6  11       66.89       -1.95     12.09 o 
  -5   6  11       33.51       -5.84     11.44 o 
  -4   6  11       98.64        6.39     17.72 o 
  -3   6  11       56.17       46.02     42.52 o 
  -2   6  11       85.69       29.51     38.51 o 
  -1   6  11      170.56      229.81     60.38 o 
   0   6  11       91.66       12.80     56.86 o 
   1   6  11       20.55       11.52     16.69 o 
   2   6  11       47.55       -3.42     13.78 o 
   3   6  11      244.33      310.66     39.48 o 
 -16   0  12        3.93       -7.71     16.21 o 
 -15   0  12      126.01      121.78     45.11 o 
 -14   0  12      132.72      117.67     42.99 o 
 -13   0  12      329.14      472.11     65.24 o 
 -12   0  12      138.11      147.15     45.11 o 
 -11   0  12     1383.82     1344.02     92.45 o 
 -10   0  12      122.62      116.14     36.69 o 
  -9   0  12      199.47      269.32     46.52 o 
  -8   0  12       63.70       59.99     31.76 o 
  -7   0  12      530.41      576.26     35.61 o 
  -6   0  12        7.95        6.45     12.86 o 
  -5   0  12     2352.61     2429.57     70.16 o 
  -4   0  12       31.61       14.63     12.60 o 
  -3   0  12      372.82      367.02     31.01 o 
  -2   0  12      292.35      305.35     29.28 o 
  -1   0  12      558.52      483.63     41.58 o 
   0   0  12     1334.26     1416.88     57.02 o 
   1   0  12     1844.86     1837.92     64.82 o 
   2   0  12      459.75      504.89     37.38 o 
   3   0  12      213.17      218.07     29.39 o 
   4   0  12      710.18      824.96     75.73 o 
   5   0  12      142.86      130.00     41.62 o 
   6   0  12      538.41      518.20     69.23 o 
   7   0  12      304.87      275.51     62.22 o 
   8   0  12      987.79      982.01     93.39 o 
   9   0  12        9.45       14.92     36.26 o 
  10   0  12      302.99      412.63     77.88 o 
  11   0  12        5.25       22.48     37.86 o 
 -16   1  12       20.61        9.32     26.39 o 
 -15   1  12       57.21       28.58     47.97 o 
 -14   1  12      391.26      495.02     66.64 o 
 -13   1  12       10.51        3.95     18.96 o 
 -12   1  12      419.93      502.58     45.36 o 
 -11   1  12      206.34      181.08     32.55 o 
 -10   1  12      530.42      714.03     65.08 o 
  -9   1  12       32.88       13.25     17.47 o 
  -8   1  12      920.38      960.83     39.88 o 
  -7   1  12        8.36       14.84     11.71 o 
  -6   1  12      500.53      604.66     31.57 o 
  -5   1  12      999.46     1113.84     34.14 o 
  -4   1  12     2241.54     2334.72     49.15 o 
  -3   1  12       34.87       36.61     10.74 o 
  -2   1  12      573.89      549.98     25.98 o 
  -1   1  12      191.92      188.24     18.70 o 
   0   1  12      390.72      384.73     34.98 o 
   1   1  12      410.74      439.38     29.58 o 
   2   1  12      204.91      235.07     25.85 o 
   3   1  12      392.38      445.66     32.41 o 
   4   1  12      235.76      211.64     26.65 o 
   5   1  12      914.25     1024.64     47.48 o 
   6   1  12       51.30       70.46     27.18 o 
   7   1  12      202.08      281.13     43.56 o 
   8   1  12        0.50       12.65     20.25 o 
   9   1  12      198.25      293.13     64.92 o 
  10   1  12        0.64       24.75     24.67 o 
  11   1  12      109.45      120.04     36.47 o 
 -16   2  12      149.66       41.48     54.88 o 
 -15   2  12        7.64       20.25     18.06 o 
 -14   2  12       54.27       10.52     16.35 o 
 -13   2  12      124.40       46.38     52.76 o 
 -12   2  12       68.27       92.33     28.13 o 
 -11   2  12       80.37       83.26     25.82 o 
 -10   2  12        4.80        3.17     13.04 o 
  -9   2  12      561.00      653.14     35.71 o 
  -8   2  12        3.52        8.45     12.24 o 
  -7   2  12      660.32      677.29     35.36 o 
  -6   2  12      257.46      256.78     30.98 o 
  -5   2  12      639.88      638.62     46.79 o 
  -4   2  12      442.46      406.45     28.36 o 
  -3   2  12      782.51      829.78     30.68 o 
  -2   2  12      233.65      241.15     24.06 o 
  -1   2  12      337.87      326.67     26.67 o 
   0   2  12      615.01      617.54     34.47 o 
   1   2  12     1165.59     1194.32     47.99 o 
   2   2  12      115.06      134.94     22.20 o 
   3   2  12       81.36       75.50     16.21 o 
   4   2  12      281.61      307.65     25.77 o 
   5   2  12      134.83      144.58     31.59 o 
   6   2  12       63.88       95.71     28.57 o 
   7   2  12       57.37       81.66     28.50 o 
   8   2  12      508.86      522.63     71.50 o 
   9   2  12       70.45       14.65     55.54 o 
  10   2  12      295.68      427.67     70.68 o 
 -15   3  12        5.29       21.47     19.16 o 
 -14   3  12      229.25      249.15     60.34 o 
 -13   3  12        0.26       -7.40     12.27 o 
 -12   3  12      104.18       95.67     55.72 o 
 -11   3  12       89.53       62.70     19.58 o 
 -10   3  12       94.05      121.11     22.87 o 
  -9   3  12      106.34      102.57     20.66 o 
  -8   3  12      110.00      101.94     20.32 o 
  -7   3  12      156.96      134.62     23.95 o 
  -6   3  12      647.88      619.48     35.41 o 
  -5   3  12        9.70       20.50     17.45 o 
  -4   3  12      155.69      154.28     29.10 o 
  -3   3  12      201.77      203.06     31.76 o 
  -2   3  12        9.79       17.48     16.69 o 
  -1   3  12       55.69       72.65     17.75 o 
   0   3  12       37.99       16.84     14.27 o 
   1   3  12      385.64      415.90     31.55 o 
   2   3  12      246.82      248.13     25.60 o 
   3   3  12       29.39       32.72     14.70 o 
   4   3  12      173.55      187.82     23.48 o 
   5   3  12      120.90      112.62     25.14 o 
   6   3  12        2.50       10.28     17.85 o 
   7   3  12      183.49       79.06    108.84 o 
   8   3  12       39.80        8.58     33.13 o 
   9   3  12      117.57       59.01     66.37 o 
 -13   4  12       22.05       16.68     14.74 o 
 -12   4  12        0.24       -8.21     12.39 o 
 -11   4  12      278.33      354.42     41.97 o 
 -10   4  12       14.72        2.05     12.80 o 
  -9   4  12        1.55       13.02     15.75 o 
  -8   4  12        1.43       -9.45     15.78 o 
  -7   4  12       68.81       45.41     21.90 o 
  -6   4  12       50.67       24.63     20.56 o 
  -5   4  12        3.59       -5.09     17.09 o 
  -4   4  12       24.83       16.48     19.90 o 
  -3   4  12      112.80      109.52     29.07 o 
  -2   4  12       11.25       21.41     19.95 o 
  -1   4  12      106.49      107.14     28.09 o 
   0   4  12       20.90       -5.65     13.31 o 
   1   4  12        1.26        3.49     15.14 o 
   2   4  12      280.19      245.42     27.30 o 
   3   4  12        1.54       -6.25     13.79 o 
   4   4  12       22.25       53.69     20.53 o 
   5   4  12       18.40       33.95     17.26 o 
   6   4  12        8.96       30.12     17.34 o 
   7   4  12       25.57       15.57     12.92 o 
 -11   5  12        3.48        0.31     14.40 o 
 -10   5  12       39.02       17.12     17.97 o 
  -9   5  12       25.63       11.28     26.80 o 
  -8   5  12       55.31       -9.38     10.69 o 
  -7   5  12       25.08       -7.86      9.43 o 
  -6   5  12        0.10        0.57     13.54 o 
  -5   5  12        1.76       -6.78     15.28 o 
  -4   5  12        4.67        1.78     16.88 o 
  -3   5  12        3.17       17.89     19.44 o 
  -2   5  12       34.84        4.99     17.06 o 
  -1   5  12        4.37       23.50     19.95 o 
   0   5  12        7.06       24.20     22.44 o 
   1   5  12        6.04       14.07     22.51 o 
   2   5  12        2.09      -15.07     18.35 o 
   3   5  12       15.08        4.32     13.66 o 
   4   5  12       19.94       13.29     14.49 o 
   5   5  12        0.26       -0.72     18.68 o 
  -6   6  12        0.05       -3.56     15.94 o 
  -5   6  12        0.11        1.54     13.65 o 
  -4   6  12       21.49        2.65     12.83 o 
  -3   6  12        2.71        0.64     16.09 o 
  -2   6  12        2.83      -15.15     15.15 o 
  -1   6  12        0.92        2.87     15.89 o 
   0   6  12       31.14        7.30     15.14 o 
   1   6  12       67.61       88.34     46.75 o 
 -16   1  13        5.26        3.31     18.30 o 
 -15   1  13        8.08       -5.48     16.20 o 
 -14   1  13        6.94       18.08     17.47 o 
 -13   1  13       23.07       20.10     21.90 o 
 -12   1  13        2.03        1.27     26.74 o 
 -11   1  13      112.80      134.63     30.56 o 
 -10   1  13       91.44       60.35     23.09 o 
  -9   1  13       31.20       39.60     21.55 o 
  -8   1  13       14.18       22.29     13.66 o 
  -7   1  13       94.44       79.70     17.79 o 
  -6   1  13        7.57       16.53     12.48 o 
  -5   1  13      116.57       88.35     17.77 o 
  -4   1  13      179.82      154.60     17.83 o 
  -3   1  13       58.15       48.69     12.24 o 
  -2   1  13       31.23       19.32     10.93 o 
  -1   1  13      327.74      285.76     21.76 o 
   0   1  13      128.82      104.10     19.01 o 
   1   1  13       54.20       37.64     15.40 o 
   2   1  13       14.29       13.51     14.48 o 
   3   1  13        9.50       -2.64     13.43 o 
   4   1  13       40.16       44.74     18.17 o 
   5   1  13        7.43       20.36     21.96 o 
   6   1  13       96.07       59.74     25.86 o 
   7   1  13       16.54       17.79     22.06 o 
   8   1  13       28.76       14.30     26.06 o 
   9   1  13        0.72       -4.58     18.67 o 
 -15   2  13       23.56      -15.53     15.53 o 
 -14   2  13        0.73       13.47     17.97 o 
 -13   2  13       67.18       15.78     23.02 o 
 -12   2  13       48.00       26.41     46.07 o 
 -11   2  13       74.79       79.97     26.54 o 
 -10   2  13        1.69       12.65     18.93 o 
  -9   2  13       68.69       67.95     17.81 o 
  -8   2  13       92.49       94.42     19.55 o 
  -7   2  13        7.64        4.06     11.84 o 
  -6   2  13       63.30       79.71     18.19 o 
  -5   2  13        0.15        1.32     11.21 o 
  -4   2  13      318.99      314.66     26.82 o 
  -3   2  13      119.03      129.54     20.58 o 
  -2   2  13       23.99       14.55     13.04 o 
  -1   2  13        8.85       -4.46     11.25 o 
   0   2  13      419.72      439.24     32.39 o 
   1   2  13      115.18       69.12     18.21 o 
   2   2  13       81.07       81.17     20.19 o 
   3   2  13      145.44      154.78     24.56 o 
   4   2  13       45.38       61.12     19.81 o 
   5   2  13      243.93      254.34     31.95 o 
   6   2  13      314.03      258.23     60.08 o 
   7   2  13        4.48       -5.15     25.12 o 
   8   2  13        0.40        3.75     18.79 o 
   9   2  13       31.75       39.86     22.48 o 
 -14   3  13      109.74       14.24     20.15 o 
 -13   3  13       30.65       15.59     24.57 o 
 -12   3  13      171.90       34.50     83.66 o 
 -11   3  13       42.28       45.58     27.33 o 
 -10   3  13       10.10       11.77     14.54 o 
  -9   3  13      201.39      237.52     34.99 o 
  -8   3  13       14.43        5.15     13.45 o 
  -7   3  13      201.94      254.55     36.04 o 
  -6   3  13      231.37      219.54     34.23 o 
  -5   3  13      269.44      295.65     37.65 o 
  -4   3  13        1.85        0.00     15.12 o 
  -3   3  13      362.02      332.25     36.72 o 
  -2   3  13       21.95       35.90     21.51 o 
  -1   3  13      133.42      137.09     22.58 o 
   0   3  13      498.47      563.45     37.03 o 
   1   3  13      883.15      948.98     47.38 o 
   2   3  13        1.33        0.60     15.14 o 
   3   3  13       49.33       44.01     19.19 o 
   4   3  13       86.29       98.74     20.44 o 
   5   3  13       38.25       22.57     16.44 o 
   6   3  13       10.60      -12.80     25.59 o 
   7   3  13        6.58       -9.21     15.71 o 
   8   3  13      185.70       70.02     84.68 o 
 -12   4  13       15.57       30.53     15.39 o 
 -11   4  13       30.55       11.99     13.02 o 
 -10   4  13       69.17       24.57     20.16 o 
  -9   4  13       35.25       -9.56     14.04 o 
  -8   4  13      327.11      380.09     56.58 o 
  -7   4  13        5.85      -11.96     16.95 o 
  -6   4  13      281.94      161.40    131.57 o 
  -5   4  13       30.71       17.37     21.08 o 
  -4   4  13        9.14       -8.02     17.72 o 
  -3   4  13       52.29       27.61     21.69 o 
  -2   4  13      260.52      266.99     39.67 o 
  -1   4  13       19.32       50.33     24.89 o 
   0   4  13      233.71      156.78     91.96 o 
   1   4  13        1.14        9.40     16.65 o 
   2   4  13       42.11       39.69     19.42 o 
   3   4  13       59.94       72.04     19.61 o 
   4   4  13       84.01       94.92     21.95 o 
   5   4  13      165.03      210.69     28.09 o 
   6   4  13      101.44       98.15     28.44 o 
  -9   5  13      125.77      178.20     50.67 o 
  -8   5  13       56.32        3.10     11.82 o 
  -7   5  13      159.44       -6.63     11.17 o 
  -6   5  13      118.01        4.65     12.06 o 
  -5   5  13       85.63        4.65     11.59 o 
  -4   5  13       32.66      -10.07     11.95 o 
  -2   5  13       14.04      -13.94     13.94 o 
  -1   5  13      107.76       64.57     72.81 o 
   0   5  13       37.21       51.63     26.99 o 
   1   5  13      126.25      174.73     38.26 o 
   2   5  13        8.10        5.90     24.33 o 
   3   5  13       38.16       61.02     20.12 o 
 -15   0  14       12.58       24.55     38.30 o 
 -14   0  14      121.98      177.97     53.33 o 
 -13   0  14        2.37      -13.00     31.72 o 
 -12   0  14        4.83        2.51     31.09 o 
 -11   0  14      355.11      440.04     65.31 o 
 -10   0  14      408.96      400.30     61.83 o 
  -9   0  14       31.72      128.28     43.54 o 
  -8   0  14      285.08      232.32     48.05 o 
  -7   0  14      588.58      645.54     65.39 o 
  -6   0  14        2.91       -1.80     20.95 o 
  -5   0  14      688.26      789.17     46.13 o 
  -4   0  14       21.02        4.58     15.51 o 
  -3   0  14      697.45      778.76     45.63 o 
  -2   0  14        0.46        3.28     14.97 o 
  -1   0  14      509.62      565.70     40.39 o 
   0   0  14      312.68      280.53     32.15 o 
   1   0  14      111.03      107.68     37.12 o 
   2   0  14       20.31       49.61     34.89 o 
   3   0  14      374.82      379.86     58.62 o 
   4   0  14       57.46       65.51     38.65 o 
   6   0  14       12.52        2.70     19.70 o 
   7   0  14        6.57       17.03     21.93 o 
   8   0  14      151.33       -1.33     22.52 o 
 -15   1  14      138.82      201.49     41.90 o 
 -14   1  14        6.70       -0.42     23.44 o 
 -13   1  14      144.87      152.40     34.94 o 
 -12   1  14       74.97      116.96     31.52 o 
 -11   1  14      630.84      615.89     50.99 o 
 -10   1  14       67.44      135.01     29.64 o 
  -9   1  14       73.22       84.34     25.67 o 
  -8   1  14      118.91      126.00     28.13 o 
  -7   1  14      192.88      212.58     25.85 o 
  -6   1  14      204.45      243.68     31.54 o 
  -5   1  14       95.85       84.79     18.22 o 
  -4   1  14      523.15      581.14     28.48 o 
  -3   1  14      220.53      203.41     20.78 o 
  -2   1  14      852.64      984.79     43.26 o 
  -1   1  14       73.51       42.43     16.19 o 
   0   1  14      443.52      522.50     35.49 o 
   1   1  14      128.50      107.04     21.79 o 
   2   1  14      518.82      583.25     37.30 o 
   3   1  14       39.64       28.61     16.72 o 
   4   1  14      270.12      291.07     42.71 o 
   5   1  14      170.47       55.54     55.41 o 
   7   1  14        2.31        6.12     15.95 o 
   8   1  14      139.96       41.90     75.98 o 
 -14   2  14      120.36       55.60     88.08 o 
 -13   2  14       11.67        3.48     14.83 o 
 -12   2  14        5.31        4.84     21.94 o 
 -11   2  14      208.71      312.57     43.73 o 
 -10   2  14      329.76      324.42     60.44 o 
  -9   2  14       86.13      114.87     21.90 o 
  -8   2  14       59.63       79.39     19.42 o 
  -7   2  14      243.42      294.94     29.29 o 
  -6   2  14      469.00      454.05     33.38 o 
  -5   2  14       29.95       71.19     22.46 o 
  -4   2  14       14.97        7.03     15.93 o 
  -3   2  14      344.08      313.82     37.29 o 
  -2   2  14       27.11       41.52     15.71 o 
  -1   2  14       90.63      104.87     20.93 o 
   0   2  14        2.26        1.55     13.37 o 
   1   2  14      380.73      405.87     33.24 o 
   2   2  14        6.94       24.80     16.41 o 
   3   2  14      149.40      165.18     30.19 o 
   4   2  14        0.53        4.69     15.92 o 
   5   2  14      285.11      236.34    122.74 o 
   6   2  14       34.87       30.55     24.63 o 
   7   2  14       49.40       23.45     20.80 o 
 -13   3  14       33.77        4.49     14.79 o 
 -12   3  14        1.22      -14.41     36.32 o 
 -11   3  14       18.01        7.88     15.56 o 
 -10   3  14      148.50      158.48     31.96 o 
  -9   3  14       18.24       17.50     15.97 o 
  -8   3  14       80.94      102.73     27.90 o 
  -7   3  14      137.26      163.20     32.43 o 
  -6   3  14       89.74       86.46     45.27 o 
  -5   3  14       89.75       57.27     30.19 o 
  -4   3  14      108.58       95.02     26.78 o 
  -3   3  14      132.24      105.00     27.55 o 
  -2   3  14      246.94      237.63     37.00 o 
  -1   3  14       15.61       21.96     21.14 o 
   0   3  14       72.66       92.54     22.17 o 
   1   3  14        0.04       -8.09     13.57 o 
   2   3  14      266.84      273.98     39.74 o 
   3   3  14        5.31       15.35     12.81 o 
   4   3  14       28.48       19.01     19.07 o 
   5   3  14       10.14       22.10     19.12 o 
   6   3  14        8.86        6.75     20.55 o 
 -11   4  14        7.68       30.22     25.20 o 
 -10   4  14        0.34       14.22     13.17 o 
  -9   4  14       15.27        7.50     33.34 o 
  -8   4  14        2.22       -8.61     12.47 o 
  -7   4  14       13.98       -1.57     16.06 o 
  -6   4  14        0.41       -7.28     17.68 o 
  -5   4  14       71.61       71.18     26.16 o 
  -4   4  14       55.46       22.78     21.87 o 
  -3   4  14       62.42       11.83     19.83 o 
  -2   4  14        2.83       10.48     18.61 o 
  -1   4  14       32.32       13.59     17.53 o 
   0   4  14        1.50        4.88     14.71 o 
   1   4  14        7.77       11.66     27.10 o 
   2   4  14        0.40       -9.43     17.15 o 
   3   4  14        4.56       12.25     19.20 o 
   4   4  14        1.53        6.96     19.88 o 
  -7   5  14       12.04       -6.19     15.80 o 
  -6   5  14       28.54      -11.17     11.17 o 
  -5   5  14       45.79      -12.41     12.41 o 
  -4   5  14       19.34        9.02     18.34 o 
  -3   5  14        0.71       -4.09     23.20 o 
  -2   5  14        0.46        0.79     17.94 o 
  -1   5  14        7.42       -8.93     18.68 o 
   0   5  14       13.58       -9.45     19.79 o 
   1   5  14       35.58       58.32     31.06 o 
 -14   1  15        1.61        7.69     24.99 o 
 -13   1  15        7.81       26.15     24.19 o 
 -12   1  15       70.51       36.89     27.47 o 
 -11   1  15       30.25       35.46     25.83 o 
 -10   1  15        4.23       28.42     22.29 o 
  -9   1  15        1.42       -2.90     16.27 o 
  -8   1  15        2.82        0.46     18.32 o 
  -7   1  15        1.46       10.64     19.27 o 
  -6   1  15        1.10       -6.39     13.83 o 
  -5   1  15        0.99       16.82     14.15 o 
  -4   1  15       43.78       39.93     16.35 o 
  -3   1  15      161.45      163.10     23.42 o 
  -2   1  15       35.08       29.27     15.04 o 
  -1   1  15        6.26       18.01     14.74 o 
   0   1  15       60.70       40.19     17.66 o 
   1   1  15       11.81       12.86     16.16 o 
   2   1  15       40.21       39.66     23.11 o 
   3   1  15       93.06       67.57     39.04 o 
   4   1  15        8.34        0.17     12.26 o 
   5   1  15       48.46      -10.93     13.03 o 
   6   1  15       15.61       -8.92     14.98 o 
   7   1  15        1.34        3.55     15.21 o 
 -13   2  15       31.01       47.48     29.03 o 
 -12   2  15      123.41      128.10     34.32 o 
 -11   2  15      338.83      338.16     44.53 o 
 -10   2  15       41.06       32.44     23.03 o 
  -9   2  15       26.92       59.91     24.05 o 
  -8   2  15        1.23       29.23     17.14 o 
  -7   2  15       10.21       17.13     16.24 o 
  -6   2  15      417.88      439.93     42.66 o 
  -5   2  15      244.55      199.75     33.80 o 
  -4   2  15       11.51       49.84     22.62 o 
  -3   2  15       47.70       47.58     22.04 o 
  -2   2  15       48.32       43.79     22.12 o 
  -1   2  15      166.01      166.96     26.47 o 
   0   2  15       40.61       61.84     19.51 o 
   1   2  15      168.53      180.63     43.79 o 
   2   2  15       43.97       21.20     16.76 o 
   3   2  15        5.34        3.74     12.14 o 
   4   2  15       71.33       39.13     30.32 o 
   5   2  15        1.25       -5.05     15.20 o 
   6   2  15       13.63       -9.43     14.78 o 
 -12   3  15        8.50       -4.39     15.23 o 
 -11   3  15       53.32       52.55     33.22 o 
 -10   3  15       92.64      120.39     33.28 o 
  -9   3  15        1.88       16.22     25.10 o 
  -8   3  15      130.88      125.96     31.33 o 
  -7   3  15      166.82      182.76     35.41 o 
  -6   3  15      389.21      309.46     39.98 o 
  -5   3  15       23.11       11.27     19.49 o 
  -4   3  15        1.39        7.61     18.67 o 
  -3   3  15        9.08       16.64     21.93 o 
  -2   3  15       39.88       18.94     22.07 o 
  -1   3  15      177.07      118.91    120.04 o 
   0   3  15       52.09       17.21     19.18 o 
   1   3  15       92.52       51.87     40.07 o 
   2   3  15       24.25       18.29     22.94 o 
   3   3  15      113.91      136.07     32.25 o 
   4   3  15       15.94       -7.20     14.77 o 
   5   3  15       22.37       57.11     24.17 o 
  -9   4  15       42.35       23.73     27.96 o 
  -8   4  15        3.95        1.46     22.73 o 
  -7   4  15        2.15       -2.64     20.64 o 
  -6   4  15       32.90       74.19     28.68 o 
  -5   4  15      229.97      238.50     58.07 o 
  -4   4  15      126.99       50.89     84.17 o 
  -3   4  15        4.46      -10.85     15.76 o 
  -2   4  15      199.88      250.06     58.97 o 
  -1   4  15        2.43       22.33     19.47 o 
   0   4  15       42.84       14.84     18.57 o 
   1   4  15        4.53        9.20     19.07 o 
   2   4  15      142.32       70.77     79.47 o 
 -13   0  16        6.10       -1.06     34.38 o 
 -12   0  16      286.53      395.44     75.93 o 
 -11   0  16       46.31       -4.07     34.38 o 
 -10   0  16      226.36      229.77     58.54 o 
  -9   0  16        1.08       19.03     29.64 o 
  -8   0  16       77.74       85.05     39.47 o 
  -7   0  16      147.41      177.15     47.58 o 
  -6   0  16      775.77      941.29     81.05 o 
  -5   0  16       91.24       65.78     33.64 o 
  -4   0  16      102.17      113.33     25.77 o 
  -3   0  16       38.95       37.84     20.41 o 
  -2   0  16       75.23      106.62     37.94 o 
  -1   0  16      369.00      405.51     57.76 o 
   0   0  16      281.15      253.81     56.19 o 
   1   0  16      493.10      661.71     74.75 o 
   2   0  16       26.33      -21.18     25.69 o 
   3   0  16      124.81        9.05     17.70 o 
   4   0  16       18.74        2.90     23.30 o 
   5   0  16      121.86        4.50     24.55 o 
 -13   1  16       86.59      121.14     42.86 o 
 -12   1  16       21.55        8.23     24.60 o 
 -11   1  16       50.93       22.68     26.04 o 
 -10   1  16        0.28       -3.30     31.56 o 
  -9   1  16       98.70      114.83     30.83 o 
  -8   1  16       12.36       -2.63     20.92 o 
  -7   1  16      145.42      185.18     34.05 o 
  -6   1  16      127.46      138.25     24.23 o 
  -5   1  16      124.17      167.25     31.12 o 
  -4   1  16       71.41       85.59     26.45 o 
  -3   1  16      138.02      159.50     30.93 o 
  -2   1  16      191.31      268.46     29.85 o 
  -1   1  16      123.74       95.95     21.59 o 
   0   1  16       28.19        6.76     16.61 o 
   1   1  16       37.93       36.16     22.10 o 
   2   1  16      108.28      200.95     55.13 o 
   3   1  16       52.29        2.08     35.93 o 
   4   1  16      211.22       57.18     94.47 o 
   5   1  16       29.87        1.01     15.44 o 
 -12   2  16        1.98        0.47     23.97 o 
 -11   2  16        6.90       22.74     26.35 o 
 -10   2  16      247.57      298.93     44.50 o 
  -9   2  16       20.09       51.54     30.09 o 
  -8   2  16       35.16       54.86     38.02 o 
  -7   2  16       56.57       62.93     25.76 o 
  -6   2  16      318.58      341.17     42.75 o 
  -5   2  16        0.79        1.12     19.49 o 
  -4   2  16       55.73       89.86     26.09 o 
  -3   2  16       18.09       12.90     20.46 o 
  -2   2  16       33.02       42.44     22.65 o 
  -1   2  16      457.11      455.88     45.45 o 
   0   2  16      286.64      294.42     40.85 o 
   1   2  16       18.73       34.55     15.87 o 
   2   2  16       16.08       -9.41     11.44 o 
   3   2  16      127.46       40.15     89.16 o 
   4   2  16       25.67       10.66     18.84 o 
 -10   3  16        7.77       26.94     37.16 o 
  -9   3  16       76.11       96.18     28.31 o 
  -8   3  16        0.30      -21.18     22.10 o 
  -7   3  16      127.14      137.10     33.73 o 
  -6   3  16        5.13       -3.61     19.40 o 
  -5   3  16       11.14       15.02     21.00 o 
  -4   3  16        5.07       16.79     20.74 o 
  -3   3  16       22.46       30.95     20.81 o 
  -2   3  16       18.60        8.04     16.40 o 
  -1   3  16        0.68        3.46     15.79 o 
   0   3  16       81.78       44.94     65.37 o 
   1   3  16       30.04        4.23     17.95 o 
   2   3  16       44.45       16.82     23.60 o 
  -6   4  16        0.59       17.61     22.00 o 
  -5   4  16       52.58       49.69     28.48 o 
  -4   4  16        3.35       25.83     21.71 o 
  -3   4  16        5.72       -2.84     17.96 o 
  -2   4  16       30.04        2.02     21.72 o 
  -1   4  16        8.74       -4.33     16.88 o 
 -11   1  17        0.25       18.89     28.23 o 
 -10   1  17        2.94       16.32     23.24 o 
  -9   1  17        0.06       12.39     28.60 o 
  -8   1  17        2.45       18.51     24.17 o 
  -7   1  17       16.80       30.94     35.55 o 
  -6   1  17      104.78      137.17     44.60 o 
  -5   1  17        0.05       -5.51     19.15 o 
  -4   1  17        5.66       -0.59     19.79 o 
  -3   1  17        0.53       -4.55     30.74 o 
  -2   1  17       22.75       57.24     22.98 o 
  -1   1  17       65.43       50.22     24.77 o 
   0   1  17        0.24       -8.99     19.25 o 
   1   1  17       56.59       53.24     26.11 o 
   2   1  17        7.47       -0.06     17.43 o 
   3   1  17        2.42        4.74     17.72 o 
 -10   2  17       11.72       37.28     37.47 o 
  -9   2  17       11.00       13.00     32.30 o 
  -8   2  17       20.63       35.16     33.17 o 
  -7   2  17       22.82       30.50     34.85 o 
  -6   2  17        0.53        4.38     20.81 o 
  -5   2  17       17.62        4.71     29.92 o 
  -4   2  17        0.08      -12.13     19.30 o 
  -3   2  17       70.15       80.13     27.04 o 
  -2   2  17       56.90       55.73     25.61 o 
  -1   2  17      108.99      131.64     32.70 o 
   0   2  17       13.67      -13.44     17.52 o 
   1   2  17        4.20        4.57     14.45 o 
   2   2  17       16.33       22.20     28.08 o 
  -7   3  17       16.69       22.38     24.12 o 
  -6   3  17        3.32        1.95     36.12 o 
  -5   3  17        0.87        4.10     23.13 o 
  -4   3  17       93.22       86.33     31.14 o 
  -3   3  17        8.49        7.98     23.47 o 
  -2   3  17        1.72       13.69     27.29 o 
  -1   3  17       93.73       51.45     35.93 o 
  -9   0  18       11.90       25.61     40.14 o 
  -8   0  18       12.54       35.59     42.02 o 
  -7   0  18       11.97       42.88     38.92 o 
  -6   0  18      169.43      187.72     50.47 o 
  -2   0  18      202.09      243.12     54.66 o 
  -1   0  18        1.52       -0.04     27.17 o 
   0   0  18        8.46       31.87     32.93 o 
  -8   1  18        6.19       -3.41     30.46 o 
  -7   1  18       53.61      114.02     43.89 o 
  -6   1  18        0.67       11.55     29.41 o 
  -5   1  18       85.80      189.09     50.59 o 
  -4   1  18        7.69       18.48     21.76 o 
  -3   1  18      186.88      270.58     67.21 o 
  -2   1  18       23.31       17.03     34.42 o 
  -1   1  18       15.25       41.55     36.89 o 
   0   1  18       37.07       58.93     28.25 o 
  -6   2  18       29.90       73.28     28.94 o 
  -5   2  18        0.12       17.78     24.00 o 
  -4   2  18       21.80       41.85     25.98 o 
  -3   2  18        0.33       -4.89     21.70 o 
  -2   2  18        3.66       29.17     38.26 o 
                                                 
